# Supplementary material for: Fluorescence characterisation and visual ecology of pseudocheilinid wrasses
Source: Front Zool. 2016 Mar 15;13:13. doi: 10.1186/s12983-016-0145-1 (PMC4791940; doi:10.1186/s12983-016-0145-1)
Supplement: Additional file 1: — Data supplement – detailed data tables (.xls) on microspectrophotometric absorbance, ocular media transmission and fluorescence emission are provided. (XLS 226 kb) [file 12983_2016_145_MOESM1_ESM.xls]

## Sheet: Microspectrophotometry
Microspectrophotometric absorbance data
Wavelength (nm)	Normalised rod pre-bleach absorbance	Normalised rod post-bleach absorbance	Normalised rod absorbance change	Normalised single cone pre-bleach absorbance	Normalised single cone post-bleach absorbance	Normalised single cone absorbance change	Normalised twin member A pre-bleach absorbance	Normalised twin member A post-bleach absorbance	Normalised twin member A absorbance change	Normalised twin member B pre-bleach absorbance	Normalised twin member B post-bleach absorbance	Normalised twin member B absorbance change
325	1.56879	0.0401438	0.523391	-0.0265395	-0.0702668	2.5011	0.200472	0.0159562	-0.476276	-0.542805	-0.0170848	1.20223
326	1.31207	0.0317884	0.518698	0.110766	0.0125326	-0.256356	1.07408	0.0257943	0.0411221	1.12125	-0.0366164	2.7299
327	0.662669	0.0196024	0.12603	0.848597	0.0194291	0.263732	0.577696	0.0405612	-1.23098	0.857361	-0.000940628	0.962473
328	0.475469	0.011959	0.189956	0.513833	0.0272277	-0.35756	0.673491	0.0272679	-0.483836	0.928432	0.0238985	-0.185824
329	0.53681	0.00665678	0.504555	0.65016	0.0301531	-0.318557	0.365031	0.012872	-0.139569	1.03025	0.0144247	0.881454
330	0.274638	0.00614892	0.156625	0.611658	0.0146322	0.185519	0.744867	0.0123558	0.316323	0.7747	0.0109079	0.598035
331	0.06879	0.00969334	-0.287165	0.474147	0.0104426	0.190509	0.631455	0.0107775	0.263424	0.367619	0.0249986	-0.746554
332	0.0335071	0.00781668	-0.256053	0.187262	0.00967368	-0.077935	0.350806	0.00837592	0.0605294	0.609042	0.0168271	-0.0429329
333	0.149613	0.00916136	-0.150056	0.177715	0.0131607	-0.210237	0.259516	0.0110054	-0.169237	0.333738	0.00706198	0.281501
334	0.201699	0.0104101	-0.129937	0.393653	0.0156224	-0.0738531	0.225798	0.0143339	-0.367811	0.47082	0.00490278	0.380003
335	0.198824	0.0126601	-0.230813	0.367821	0.00960724	0.110459	0.326442	0.0118451	-0.134034	0.382971	0.00357041	0.321602
336	0.127539	0.014133	-0.394807	0.430141	0.00558227	0.315682	0.294168	0.00535351	0.14175	0.0710061	0.000304808	0.110447
337	0.193611	0.0157715	-0.371805	0.26315	0.00934039	0.0118532	0.320306	0.00883141	0.00404635	0.327237	0.00166658	0.376047
338	0.123299	0.0140364	-0.39668	0.212855	0.00649026	0.059878	0.36525	0.0113055	-0.0639044	0.28596	0.00775676	0.144886
339	0.136824	0.0123188	-0.303755	0.250029	0.00298561	0.221036	0.152005	0.00863899	-0.177564	0.0408878	0.00800076	-0.0203765
340	0.250884	0.0120141	-0.129397	0.263222	0.00534388	0.152013	0.121935	0.0095135	-0.253782	0.0536733	0.00300039	0.0970017
341	0.197601	0.0120457	-0.206057	0.0952842	0.00545385	-0.025125	0.188222	0.00794842	-0.1033	0.135454	0.00022861	0.142592
342	0.234911	0.014233	-0.247332	0.323129	0.00507202	0.223325	0.214478	0.00722451	-0.0387944	0.155109	0.00433253	0.0202877
343	0.240961	0.0164105	-0.332292	0.299465	0.00665447	0.143467	0.316879	0.00969268	-0.0411851	0.0890453	0.00536016	0.0679002
344	0.184788	0.0160349	-0.395661	0.174526	0.00491145	0.0757221	0.12783	0.00740214	-0.145509	0.0651206	0.00387325	0.0598077
345	0.202526	0.0134192	-0.258076	0.130729	0.00291174	0.100657	0.170536	0.00541558	-0.00157649	0.0210429	0.00847723	-0.316144
346	0.292944	0.0122912	-0.0818967	0.145195	0.00527164	0.0328519	0.29507	0.00679941	0.0730844	0.152221	0.00749216	-0.17708
347	0.281127	0.0138884	-0.167198	0.237848	0.00913437	-0.00701282	0.346546	0.00507156	0.214609	0.211731	0.00369598	-0.127255
348	0.193113	0.0132471	-0.263963	0.234763	0.00673497	0.0739027	0.193057	0.00633264	-0.0201082	0.1808	0.00597113	-0.0655743
349	0.147605	0.0148024	-0.395232	0.32609	0.0081775	0.11739	0.165158	0.00585426	-0.0288752	0.25359	0.0078205	0.0116181
350	0.203742	0.0137097	-0.268971	0.376869	0.00681908	0.217527	0.270312	0.00291549	0.231845	0.316135	0.00741979	0.0929413
351	0.253524	0.0129384	-0.165338	0.40338	0.00703782	0.237216	0.234429	0.00421557	0.128581	0.281409	0.00534627	0.110375
352	0.258848	0.0159962	-0.289213	0.365363	0.00413795	0.299656	0.355711	0.00494713	0.231024	0.160879	0.00750768	-0.0110735
353	0.249641	0.0155382	-0.282647	0.242584	0.00336577	0.200124	0.290457	0.00556417	0.127305	0.0380006	0.00768	-0.100013
354	0.261878	0.0164571	-0.304787	0.287836	0.00835378	0.0718738	0.283214	0.00530789	0.131354	0.12036	0.00523241	0.0310546
355	0.273275	0.0158567	-0.262925	0.452626	0.00795828	0.255718	0.290936	0.00554356	0.128885	0.244622	0.0064188	0.00230915
356	0.259025	0.0160584	-0.291639	0.436601	0.00728841	0.262664	0.227723	0.00632407	0.019643	0.297869	0.00546255	0.0301747
357	0.231066	0.0203927	-0.517473	0.359341	0.00816906	0.152109	0.290718	0.00730804	0.0436974	0.337987	0.00448133	0.142511
358	0.251998	0.0205637	-0.495316	0.357279	0.00904414	0.119248	0.32164	0.00746077	0.0714241	0.241963	0.00326192	0.128568
359	0.28364	0.0184974	-0.361797	0.259934	0.00599068	0.125954	0.246411	0.00800544	-0.0399887	0.21299	0.00189742	0.0543847
360	0.323477	0.0190591	-0.329522	0.190134	0.00550099	0.0711682	0.140139	0.00726633	-0.12498	0.125282	0.00599957	-0.111649
361	0.23959	0.0187807	-0.436109	0.277699	0.00478396	0.186508	0.200758	0.00603071	0.00321128	0.15467	0.00838011	-0.0625561
362	0.236864	0.0183525	-0.421553	0.418613	0.00630455	0.278591	0.201011	0.00647996	-0.0182941	0.170656	0.00615139	0.0432386
363	0.243373	0.0201855	-0.491238	0.358301	0.00682685	0.198089	0.222416	0.00604815	0.0268268	0.241238	0.00629049	0.074454
364	0.269927	0.0190739	-0.405961	0.323138	0.00733708	0.143968	0.335072	0.00561249	0.175614	0.180017	0.00484342	0.136742
365	0.306346	0.0193701	-0.367162	0.228048	0.00789493	0.0263182	0.239767	0.00768589	-0.0322582	0.229016	0.00599697	0.0579877
366	0.288299	0.0192341	-0.386781	0.32897	0.00656465	0.177029	0.303044	0.0056073	0.139447	0.189207	0.00612713	-0.011498
367	0.289155	0.0196469	-0.403391	0.294206	0.00854428	0.0718148	0.324319	0.00601549	0.143978	0.162779	0.00808555	-0.0975943
368	0.278276	0.0205331	-0.456819	0.376857	0.00839651	0.162211	0.239146	0.00644579	0.0266718	0.168787	0.00735619	0.0171805
369	0.238863	0.0232323	-0.62854	0.326914	0.00740327	0.145496	0.18077	0.00571135	-0.00415876	0.0702566	0.0022556	0.0427446
370	0.259492	0.023657	-0.61763	0.236766	0.00625148	0.092884	0.211557	0.0052423	0.0532608	0.249835	0.00363222	0.168752
371	0.26293	0.0240516	-0.629736	0.280913	0.00737249	0.0991049	0.267918	0.00614937	0.0735526	0.284684	0.00427414	0.189814
372	0.267196	0.0228111	-0.57044	0.262515	0.00607435	0.125685	0.307801	0.00707774	0.0741602	0.242387	0.00344456	0.186257
373	0.230926	0.021585	-0.569042	0.344826	0.00718664	0.171528	0.314624	0.00838772	0.0188459	0.188914	0.00167597	0.259157
374	0.229486	0.0195238	-0.482384	0.322706	0.00634819	0.178143	0.265328	0.00565102	0.0946884	0.250579	0.00419287	0.229319
375	0.251123	0.0216787	-0.544402	0.250511	0.00820406	0.038573	0.278951	0.00715289	0.0379114	0.243445	0.00551852	0.154241
376	0.246092	0.0234194	-0.62641	0.326002	0.00801821	0.123042	0.3056	0.00816713	0.0193815	0.266931	0.00595431	0.0737101
377	0.224035	0.0239617	-0.680807	0.300511	0.00800457	0.0972676	0.272217	0.0083916	-0.0292178	0.117287	0.00440044	0.00277778
378	0.256097	0.023816	-0.629151	0.338099	0.0060345	0.204849	0.249511	0.00828946	-0.0500595	0.231062	0.00545932	0.0705489
379	0.256379	0.024453	-0.656224	0.285753	0.00752687	0.0988286	0.292622	0.00835921	-0.00464862	0.180334	0.00271995	0.166054
380	0.254804	0.0232755	-0.607973	0.304043	0.00940028	0.0520475	0.231533	0.00885097	-0.0975537	0.200777	0.00352768	0.212318
381	0.228622	0.0236421	-0.66066	0.341841	0.00865676	0.116658	0.233795	0.00796173	-0.0523202	0.161315	0.00439072	0.0880962
382	0.255573	0.0247334	-0.669398	0.320638	0.00667308	0.164806	0.357903	0.0072266	0.123844	0.155225	0.00348904	0.0477019
383	0.261425	0.0248696	-0.667071	0.322513	0.00689347	0.158843	0.316791	0.0066063	0.106982	0.246025	0.00454244	0.0964242
384	0.268791	0.024136	-0.625215	0.382157	0.00816899	0.175595	0.381602	0.0075096	0.13712	0.269362	0.00486604	0.0464031
385	0.286261	0.0245718	-0.619108	0.326424	0.00664316	0.171652	0.336486	0.00866931	0.0304068	0.194623	0.0067658	0.011938
386	0.282585	0.0232392	-0.567076	0.398051	0.00640324	0.253831	0.268548	0.00837902	-0.0329377	0.218219	0.0046599	0.068171
387	0.267319	0.0232674	-0.589827	0.349885	0.00763348	0.161095	0.278131	0.00790309	0.000886358	0.236285	0.00540498	0.0672755
388	0.297139	0.0235907	-0.561564	0.319965	0.00863276	0.095255	0.247048	0.00750487	-0.0153151	0.179559	0.00490087	0.0533961
389	0.304621	0.0239474	-0.566355	0.332461	0.00920205	0.0881713	0.286534	0.00744768	0.0322935	0.25026	0.00483096	0.145771
390	0.282186	0.0242154	-0.609561	0.305145	0.00783048	0.108053	0.343586	0.00777392	0.081343	0.281074	0.00528432	0.202138
391	0.270993	0.0245406	-0.639309	0.300554	0.00783979	0.103037	0.3431	0.00647164	0.143392	0.255386	0.00570188	0.207033
392	0.257983	0.0241314	-0.640131	0.271086	0.00922743	0.0239936	0.267701	0.00614306	0.0737424	0.278806	0.00436393	0.219595
393	0.259239	0.0231351	-0.595576	0.242226	0.00817217	0.0312217	0.269054	0.00709382	0.0294618	0.302156	0.00464562	0.190703
394	0.230643	0.0229557	-0.628198	0.270866	0.00711876	0.0976676	0.316334	0.00726109	0.0750541	0.208773	0.0030829	0.202563
395	0.233086	0.0235791	-0.651627	0.250452	0.00695704	0.0822754	0.324857	0.00679018	0.107406	0.245923	0.0051074	0.126903
396	0.246538	0.0224172	-0.58265	0.298497	0.00615945	0.159774	0.307657	0.00629071	0.111926	0.236097	0.00459268	0.141139
397	0.293309	0.0234397	-0.560466	0.262406	0.00723877	0.0847856	0.306459	0.00539303	0.153733	0.194349	0.0045488	0.0906672
398	0.276869	0.0229535	-0.562837	0.248045	0.00679608	0.0854807	0.288739	0.00620942	0.0943947	0.211246	0.0052256	0.108624
399	0.274699	0.0221857	-0.532884	0.239056	0.00661311	0.0825984	0.33109	0.00692478	0.107971	0.242103	0.00510708	0.0842702
400	0.279977	0.0229416	-0.557898	0.257387	0.00693158	0.0903373	0.319941	0.00755686	0.0649809	0.217657	0.00333917	0.188431
401	0.293973	0.0226496	-0.525612	0.280506	0.00657561	0.12664	0.322357	0.00705098	0.0919998	0.182293	0.00353991	0.113941
402	0.302553	0.0223077	-0.49878	0.250565	0.00582201	0.122204	0.290447	0.00632382	0.0908124	0.185619	0.00362025	0.109483
403	0.307274	0.0219379	-0.476186	0.29265	0.00491556	0.197399	0.283395	0.00665239	0.0670309	0.198818	0.0049406	0.0510658
404	0.302998	0.0205905	-0.424334	0.303619	0.00499712	0.205847	0.283966	0.00697838	0.0519884	0.15567	0.00397756	0.0446698
405	0.297316	0.0197228	-0.395059	0.276745	0.0057173	0.152894	0.360591	0.00502176	0.232967	0.189182	0.00457806	0.0993936
406	0.289517	0.0209205	-0.457559	0.318063	0.00535977	0.208032	0.366025	0.00513269	0.233819	0.216203	0.00503582	0.149835
407	0.30471	0.02038	-0.412853	0.312848	0.00688355	0.149241	0.334484	0.00623949	0.144823	0.224734	0.00366511	0.178644
408	0.33127	0.0191581	-0.322801	0.312985	0.00739595	0.131416	0.290303	0.00570372	0.120477	0.236809	0.00407439	0.132566
409	0.332646	0.0195282	-0.336764	0.366105	0.00644267	0.21961	0.312241	0.00574682	0.143285	0.219928	0.00379771	0.160921
410	0.301132	0.0182067	-0.324503	0.314921	0.00557523	0.197228	0.295922	0.00562557	0.130597	0.263173	0.00410555	0.202204
411	0.274521	0.0184103	-0.370871	0.35956	0.00581669	0.234822	0.321937	0.00477325	0.201083	0.294596	0.00440536	0.152584
412	0.309677	0.017935	-0.300757	0.333532	0.0060715	0.199046	0.342909	0.00470429	0.228205	0.19007	0.00446524	0.0220598
413	0.324449	0.0179596	-0.280935	0.344568	0.00606696	0.210574	0.386424	0.00407388	0.307879	0.267999	0.00273907	0.190238
414	0.302073	0.0164978	-0.249754	0.35003	0.00542121	0.238848	0.348753	0.00453443	0.24301	0.221807	0.00453837	0.129551
415	0.344615	0.0155146	-0.147341	0.359544	0.00480545	0.270246	0.293282	0.00516859	0.149592	0.199831	0.00359559	0.120197
416	0.320959	0.0157789	-0.192142	0.343341	0.00410326	0.278157	0.340269	0.00552794	0.185607	0.19445	0.00366354	0.133994
417	0.337696	0.0154087	-0.152577	0.305834	0.00435097	0.230803	0.316379	0.00560075	0.155	0.204376	0.00489054	0.118372
418	0.329313	0.0145415	-0.12715	0.344622	0.00656552	0.193153	0.303614	0.00583391	0.129296	0.265287	0.00326627	0.198964
419	0.324601	0.0146824	-0.139894	0.350693	0.00637343	0.206146	0.337145	0.00491894	0.211328	0.27022	0.0038711	0.193341
420	0.380842	0.0140724	-0.0341633	0.338496	0.00522188	0.233958	0.379055	0.00472677	0.26809	0.260862	0.0043032	0.158065
421	0.371508	0.0144448	-0.0633561	0.283261	0.00456586	0.199929	0.414517	0.00473535	0.307933	0.253014	0.00477228	0.12676
422	0.344691	0.0148747	-0.119737	0.293045	0.00458063	0.209545	0.404307	0.00532893	0.267823	0.236034	0.00586984	0.1021
423	0.371514	0.0133965	-0.018343	0.298263	0.00355333	0.250923	0.35031	0.0046421	0.239576	0.259232	0.00526041	0.132232
424	0.387541	0.0136139	-0.00499894	0.314971	0.00440023	0.238493	0.386743	0.00478126	0.274229	0.282329	0.00420816	0.183854
425	0.390938	0.0134455	0.00703125	0.296545	0.00525872	0.189378	0.397075	0.00503981	0.27348	0.295586	0.00384458	0.156473
426	0.379708	0.013194	0.001982	0.372566	0.00519048	0.270141	0.378556	0.00471848	0.267917	0.254096	0.00440187	0.133507
427	0.375217	0.0122779	0.0349919	0.34982	0.00351686	0.305389	0.390904	0.00512327	0.262468	0.22114	0.00466055	0.0637874
428	0.405454	0.0126993	0.0596535	0.374742	0.00309978	0.345702	0.394248	0.0041745	0.311898	0.2931	0.00443697	0.154201
429	0.399882	0.012162	0.0748613	0.381947	0.00402276	0.320799	0.40953	0.0041046	0.332583	0.289337	0.00437644	0.188987
430	0.408524	0.012496	0.0727076	0.380317	0.00367841	0.331187	0.43314	0.00322111	0.401831	0.241547	0.00421351	0.141812
431	0.416142	0.0122299	0.0949079	0.341932	0.00398936	0.280692	0.452574	0.00418094	0.377746	0.23183	0.00291144	0.16444
432	0.429435	0.011723	0.1355	0.364531	0.00446414	0.287364	0.464439	0.00440992	0.380172	0.251431	0.00334995	0.151479
433	0.452916	0.0117239	0.16863	0.3658	0.00417497	0.298798	0.486136	0.0042946	0.410327	0.275893	0.00353485	0.194533
434	0.458902	0.0114717	0.187932	0.398828	0.00351792	0.355889	0.509488	0.00495416	0.405112	0.262314	0.00312161	0.218408
435	0.471513	0.0114516	0.206624	0.441163	0.00304467	0.416156	0.478086	0.00476777	0.378453	0.247961	0.00402033	0.170187
436	0.48005	0.0113602	0.222603	0.458475	0.00420373	0.39338	0.492813	0.00434707	0.415396	0.290679	0.00419673	0.185086
437	0.476044	0.0112108	0.223375	0.424354	0.00431713	0.354214	0.489079	0.00359353	0.447382	0.303582	0.0030119	0.28286
438	0.500122	0.0111505	0.259998	0.395942	0.00319646	0.364191	0.536078	0.00411	0.475873	0.280524	0.00355353	0.272271
439	0.50145	0.0110605	0.26575	0.431328	0.00400991	0.37218	0.513988	0.0045321	0.430512	0.296338	0.00395057	0.244626
440	0.50303	0.0112142	0.261376	0.446461	0.00485532	0.358146	0.537396	0.00340995	0.511021	0.264868	0.00396895	0.142846
441	0.507541	0.0118403	0.240842	0.465195	0.00364053	0.420056	0.564803	0.00374541	0.525982	0.313876	0.00314254	0.209992
442	0.53382	0.0118357	0.278179	0.439822	0.00365564	0.393359	0.586964	0.00464541	0.507835	0.391193	0.00337747	0.298699
443	0.533	0.0121697	0.262662	0.460611	0.00334326	0.42575	0.583765	0.00463837	0.504545	0.388825	0.00405592	0.27148
444	0.569719	0.0115532	0.341054	0.48265	0.00280849	0.46723	0.602055	0.00529061	0.493918	0.39732	0.00528919	0.240233
445	0.580084	0.0111264	0.374045	0.50891	0.00231211	0.511714	0.629071	0.00573907	0.50299	0.405956	0.0041567	0.262081
446	0.592787	0.0113639	0.381795	0.509952	0.00378323	0.461219	0.634316	0.0042496	0.580569	0.362048	0.0027512	0.282535
447	0.592898	0.0121569	0.34786	0.534497	0.00393314	0.481271	0.645421	0.00448131	0.582009	0.372424	0.00347683	0.278601
448	0.610834	0.0122288	0.370119	0.510709	0.00313785	0.484614	0.633169	0.00458249	0.563266	0.397265	0.00355954	0.282088
449	0.633888	0.0123978	0.395434	0.516892	0.00242296	0.516064	0.636413	0.00389593	0.599948	0.372598	0.00300809	0.297454
450	0.636746	0.0119665	0.418018	0.508237	0.00280883	0.493591	0.671118	0.00422632	0.623433	0.351885	0.00222631	0.348819
451	0.65479	0.0122453	0.431522	0.507349	0.00261027	0.499655	0.662774	0.00393553	0.627916	0.42287	0.0027966	0.351881
452	0.651875	0.0118754	0.443304	0.547585	0.00374661	0.501314	0.693538	0.00428327	0.646113	0.362127	0.00411945	0.237719
453	0.660535	0.0121943	0.441835	0.587234	0.00304711	0.566699	0.726135	0.00504359	0.64653	0.406425	0.00292867	0.355701
454	0.684336	0.0124905	0.462745	0.567489	0.00286434	0.55278	0.705141	0.00539913	0.605592	0.414398	0.0028742	0.35533
455	0.708308	0.0130885	0.470913	0.599274	0.00445717	0.529719	0.707809	0.00501808	0.626962	0.399153	0.00348297	0.333231
456	0.727795	0.0121591	0.538408	0.591315	0.00403912	0.536121	0.711033	0.00460831	0.65032	0.39219	0.00261532	0.393953
457	0.756074	0.0123139	0.571728	0.592594	0.00296873	0.575007	0.707313	0.00529148	0.613254	0.399109	0.00341301	0.38499
458	0.75091	0.0127886	0.543995	0.601288	0.00383005	0.553751	0.741854	0.00571838	0.631891	0.421552	0.00361111	0.368777
459	0.7695	0.0122834	0.592002	0.663988	0.00310769	0.643753	0.773058	0.00490667	0.706321	0.425951	0.00315791	0.371105
460	0.764346	0.0127527	0.564552	0.661574	0.00265093	0.657283	0.789795	0.00489098	0.726067	0.429647	0.00347076	0.362695
461	0.760507	0.0123758	0.575323	0.672291	0.00294389	0.658072	0.766517	0.00559323	0.665897	0.4472	0.00331982	0.405405
462	0.775564	0.0117359	0.624107	0.648711	0.00330183	0.621207	0.809465	0.00508353	0.739087	0.464749	0.00287654	0.444669
463	0.797466	0.0128525	0.607064	0.650654	0.00374589	0.607637	0.854988	0.00389637	0.847834	0.490287	0.00290799	0.444851
464	0.841598	0.0134942	0.641852	0.701788	0.00318692	0.679963	0.851341	0.00453758	0.812875	0.527022	0.0031675	0.475226
465	0.831441	0.0132315	0.638794	0.711393	0.00304659	0.694798	0.86619	0.00464072	0.824748	0.487524	0.0026814	0.476261
466	0.832933	0.0130415	0.649072	0.7249	0.00411346	0.671329	0.863774	0.00485232	0.811835	0.50092	0.00224927	0.512891
467	0.846852	0.012778	0.680067	0.718495	0.00266226	0.715599	0.877655	0.00503424	0.81883	0.496067	0.0037271	0.442025
468	0.865748	0.0127367	0.708551	0.731198	0.00149214	0.769721	0.874849	0.00494727	0.819828	0.485363	0.00344821	0.46811
469	0.868899	0.0128083	0.709928	0.746011	0.00241252	0.752734	0.887185	0.00465618	0.84782	0.516203	0.00359532	0.475613
470	0.869198	0.0137627	0.669331	0.761395	0.00318414	0.741551	0.893672	0.00493762	0.841643	0.546947	0.00406279	0.487797
471	0.885428	0.0137641	0.692206	0.775329	0.00209659	0.794047	0.913786	0.00476282	0.872862	0.611183	0.0030492	0.554262
472	0.89089	0.0125419	0.752451	0.812717	0.00255437	0.81656	0.90958	0.00524892	0.844712	0.607511	0.00312498	0.536754
473	0.900948	0.0126273	0.762998	0.794402	0.00325445	0.773127	0.913242	0.00482326	0.869333	0.617777	0.00324951	0.596741
474	0.922282	0.0126093	0.793921	0.824454	0.00429795	0.767537	0.928605	0.00473419	0.891046	0.605503	0.00282363	0.581653
475	0.931406	0.0123856	0.816433	0.820209	0.00372219	0.783349	0.953175	0.00483326	0.914144	0.619577	0.00186822	0.60932
476	0.95276	0.0127265	0.831951	0.802905	0.00350548	0.773096	0.947415	0.00422053	0.937074	0.621056	0.00235063	0.587216
477	0.949515	0.0120009	0.858555	0.841287	0.00351262	0.812429	0.954964	0.00448472	0.932925	0.609535	0.00290362	0.582342
478	0.94228	0.0126543	0.820235	0.884149	0.0034766	0.857896	0.974796	0.0041639	0.970837	0.606956	0.00320707	0.593278
479	0.967656	0.0119258	0.887422	0.914223	0.00376992	0.878639	0.966058	0.00366828	0.984783	0.61904	0.00292036	0.580611
480	0.957106	0.0121789	0.861627	0.914131	0.00395096	0.87219	0.972151	0.00564782	0.896487	0.670543	0.00251348	0.637817
481	0.959537	0.0125425	0.849442	0.879955	0.00348604	0.853241	0.938621	0.00537398	0.87163	0.691623	0.00334353	0.668095
482	0.965789	0.0129064	0.842639	0.900462	0.00359334	0.870629	0.965355	0.00513562	0.9134	0.688385	0.00301723	0.654292
483	0.980358	0.0124467	0.882988	0.901029	0.00280705	0.898771	0.991106	0.00411702	0.991606	0.679055	0.00273267	0.671546
484	0.976092	0.0125527	0.872385	0.931493	0.00316468	0.917667	1.00444	0.00388138	1.01806	0.67801	0.00321263	0.671563
485	0.980304	0.0122493	0.891394	0.923323	0.00354835	0.895784	1.02259	0.00433086	1.01703	0.667904	0.00299608	0.637804
486	1	0.0115946	0.947364	0.931785	0.00328939	0.91359	0.987698	0.00510721	0.940119	0.649232	0.0037742	0.625627
487	1.00273	0.0118409	0.94064	0.943698	0.00295412	0.937633	1.00727	0.00513846	0.960827	0.682259	0.0025373	0.658241
488	1.00375	0.0120264	0.934117	0.914549	0.00292014	0.908764	0.992867	0.00493859	0.954101	0.731432	0.00264266	0.71255
489	0.99711	0.0120211	0.924952	0.93808	0.00255834	0.945709	1.01381	0.0048902	0.980175	0.748274	0.00302275	0.693757
490	1.00697	0.0114753	0.962348	0.919423	0.00206757	0.943677	1.02138	0.0039289	1.03499	0.751586	0.0029895	0.71603
491	0.995539	0.0112738	0.954855	0.947966	0.00253887	0.956596	1.01071	0.00352438	1.04234	0.771405	0.00379527	0.738639
492	1.00283	0.0116448	0.949219	0.95427	0.00274322	0.955932	1.0157	0.00416502	1.0172	0.783829	0.00363394	0.722216
493	0.991027	0.0109422	0.962732	0.969538	0.00395106	0.929339	0.996341	0.00428443	0.9895	0.815005	0.00268893	0.790942
494	0.994416	0.0105086	0.986155	0.973788	0.00328574	0.957047	0.980016	0.0044084	0.965019	0.819035	0.00258055	0.826358
495	1.01208	0.0100373	1.03138	1.01767	0.00367908	0.98851	1.01374	0.00461349	0.99341	0.831303	0.00333316	0.805005
496	1.00502	0.00981472	1.03096	0.987653	0.00346988	0.964894	1.00031	0.00365163	1.02443	0.865957	0.0036313	0.81192
497	1.01067	0.0102774	1.01907	1.0062	0.00382709	0.971502	0.961501	0.00375468	0.975458	0.871862	0.00276312	0.858279
498	0.987528	0.0103153	0.984734	0.993232	0.0026152	1.0006	0.960689	0.00339343	0.9919	0.855803	0.00215188	0.859949
499	0.992044	0.00988854	1.00945	1.00058	0.00358823	0.97407	0.993504	0.00366544	1.01604	0.839482	0.00282903	0.847826
500	0.99746	0.00976417	1.02245	1.00268	0.00313181	0.992249	0.998873	0.00395669	1.00812	0.86224	0.00366741	0.816627
501	1.00082	0.0100253	1.01598	0.997719	0.00318399	0.985295	1.0206	0.00412847	1.0245	0.892433	0.00290514	0.857783
502	0.974248	0.00969919	0.992436	1.00169	0.00214224	1.02591	1.01125	0.00354423	1.042	0.876947	0.00285831	0.893333
503	0.965658	0.00923869	1.00009	1.01758	0.00239169	1.03354	0.995598	0.00409378	0.997822	0.873931	0.0033922	0.854812
504	0.975858	0.00922864	1.01493	1.00892	0.0026067	1.01709	0.964877	0.00417571	0.959034	0.892993	0.00281618	0.898922
505	0.976766	0.00908621	1.02235	1.00803	0.00287935	1.00661	0.984113	0.00378837	0.999488	0.909856	0.00262234	0.917016
506	0.962438	0.00890566	1.00986	1.02375	0.00329613	1.0082	0.960632	0.00362915	0.980507	0.93521	0.00285791	0.948047
507	0.947131	0.00817701	1.01954	1.02232	0.00380204	0.989005	0.971589	0.00363428	0.992689	0.904761	0.00268073	0.938884
508	0.929347	0.00817861	0.994336	1.02726	0.00357164	1.00216	0.990318	0.00326639	1.03161	0.88739	0.00258486	0.904334
509	0.920622	0.00829298	0.977096	0.980858	0.00323792	0.965993	0.961411	0.00285047	1.01884	0.894554	0.002813	0.927193
510	0.910884	0.00744801	0.999648	0.989386	0.00256334	0.998463	0.918597	0.00350597	0.93873	0.905778	0.00271486	0.91914
511	0.904388	0.00792665	0.96989	1.01928	0.00159522	1.06323	0.911625	0.00358462	0.927058	0.917133	0.00313895	0.941396
512	0.914993	0.00786123	0.987701	1.03254	0.00307432	1.02505	0.899921	0.00350321	0.917711	0.927883	0.00338005	0.949862
513	0.884509	0.00799534	0.938851	0.982904	0.00304312	0.974951	0.881197	0.00362973	0.890389	0.880971	0.00278582	0.93085
514	0.864735	0.00794904	0.912898	0.977984	0.00280856	0.978103	0.890236	0.00372991	0.895823	0.914771	0.00334305	0.948606
515	0.841299	0.00719946	0.911993	0.967305	0.00291922	0.963208	0.897212	0.00294554	0.941453	0.9469	0.00318158	0.985227
516	0.835823	0.0072613	0.901595	0.991919	0.00294068	0.987839	0.874186	0.00286681	0.919118	0.946809	0.00190134	0.997884
517	0.832374	0.00691985	0.911397	0.987487	0.0027055	0.991511	0.84908	0.00285085	0.891418	0.976016	0.00287609	0.999399
518	0.801656	0.00698406	0.865225	0.977033	0.00284437	0.975859	0.836247	0.00243536	0.89684	1.01108	0.00289731	0.992358
519	0.802789	0.00643557	0.890401	0.978019	0.00267027	0.982983	0.811833	0.00328349	0.828366	0.993578	0.00413718	0.920402
520	0.795549	0.00620733	0.889981	1.00288	0.00204243	1.03064	0.785035	0.00360805	0.782361	0.989853	0.00432254	0.914202
521	0.773016	0.0059613	0.868711	1.00094	0.00197935	1.03084	0.741265	0.00418978	0.704739	0.978108	0.00444985	0.930977
522	0.756765	0.00572245	0.856007	0.950684	0.00147834	0.996575	0.74529	0.00323016	0.755453	0.951317	0.00403728	0.953191
523	0.746941	0.00583442	0.837309	0.963911	0.00244446	0.976346	0.745334	0.00242364	0.794287	0.980731	0.00334918	1.0011
524	0.737628	0.00526516	0.848614	0.936771	0.00219656	0.957049	0.75426	0.00258032	0.796883	1.02413	0.0034036	1.02944
525	0.721071	0.00520532	0.827786	0.918212	0.00178914	0.952185	0.757034	0.00263921	0.797188	1.00914	0.00319884	1.04762
526	0.702899	0.00488738	0.815772	0.925291	0.00231419	0.941088	0.738567	0.00283725	0.766727	0.969715	0.00290705	1.00985
527	0.674684	0.00503454	0.769573	0.917663	0.00172784	0.953771	0.717663	0.00295609	0.737302	0.955777	0.00192218	1.03042
528	0.660437	0.00578643	0.717121	0.921493	0.00244774	0.932487	0.696429	0.00293659	0.714156	0.998687	0.00273067	1.02916
529	0.634379	0.00489697	0.71852	0.879422	0.00223014	0.896716	0.705293	0.00283361	0.729164	0.997166	0.0024217	1.02225
530	0.619475	0.00471206	0.70541	0.864652	0.00242426	0.874684	0.678556	0.00262543	0.708846	1.00217	0.00328137	0.976216
531	0.59767	0.00456097	0.681083	0.867565	0.0032896	0.847355	0.673729	0.00242316	0.713105	1.03035	0.00356488	0.99994
532	0.585832	0.00410396	0.683997	0.868922	0.00278378	0.866487	0.650877	0.00277749	0.670148	1.01055	0.00357538	0.958562
533	0.570444	0.00388179	0.671802	0.850534	0.00161641	0.888446	0.650152	0.00249995	0.682668	1.02252	0.00388544	0.986082
534	0.54277	0.00432702	0.613555	0.848623	0.00106004	0.905981	0.623837	0.00251021	0.652333	1.00055	0.00303869	0.965641
535	0.531584	0.00403274	0.610394	0.831981	0.00164433	0.868333	0.584701	0.00234598	0.615842	1.01757	0.00305683	0.972919
536	0.533283	0.00399062	0.614604	0.802222	0.0021388	0.820304	0.555398	0.00237437	0.581242	1.01494	0.00317892	0.991452
537	0.52361	0.00338593	0.626927	0.808405	0.00203871	0.830187	0.544716	0.00258668	0.558914	1.03434	0.00267876	1.04794
538	0.502233	0.00306815	0.61037	0.788116	0.0030133	0.775097	0.533598	0.003112	0.521044	1.00772	0.00283605	1.03418
539	0.481696	0.003087	0.580537	0.768933	0.00244701	0.775164	0.511722	0.00217232	0.541418	0.989588	0.00300787	0.988552
540	0.452648	0.0038145	0.508213	0.749979	0.00217814	0.765043	0.513499	0.00235832	0.53449	1.00151	0.0033215	1.00591
541	0.443588	0.00363029	0.503326	0.783546	0.00251524	0.787842	0.509961	0.0029257	0.503194	0.963498	0.00339641	0.96554
542	0.414645	0.00316119	0.482589	0.789927	0.00267139	0.78894	0.504712	0.00222546	0.530911	0.945816	0.0029234	0.95955
543	0.399569	0.00274191	0.479301	0.771136	0.00259368	0.772295	0.47402	0.00190483	0.51152	0.919321	0.00294226	0.979281
544	0.383834	0.00281636	0.453865	0.724069	0.00280702	0.716268	0.450612	0.00256366	0.453288	0.961189	0.00290179	0.993085
545	0.365607	0.00316865	0.412967	0.729977	0.00336743	0.70272	0.459355	0.00224949	0.478312	0.972088	0.0030809	1.00532
546	0.373404	0.0029689	0.432564	0.706984	0.00232249	0.715636	0.438742	0.00207479	0.463334	0.9149	0.00234041	0.965289
547	0.34251	0.00270913	0.400071	0.721214	0.00222215	0.733827	0.416639	0.00182976	0.450051	0.910472	0.00258435	0.935263
548	0.345345	0.00230474	0.421456	0.727014	0.00106853	0.780248	0.413994	0.00223438	0.427593	0.889286	0.00300547	0.899176
549	0.340352	0.00258543	0.40234	0.695958	0.00144656	0.734975	0.397649	0.00233704	0.404123	0.883672	0.00242139	0.921206
550	0.312874	0.00224823	0.378001	0.675887	0.0013961	0.716042	0.395408	0.00195695	0.419862	0.875437	0.00244337	0.892754
551	0.305409	0.00229107	0.365608	0.647915	0.00172699	0.675592	0.39439	0.00172125	0.430037	0.889164	0.00342152	0.905401
552	0.295748	0.00258492	0.339326	0.619921	0.0019444	0.639099	0.39697	0.00157841	0.439833	0.893368	0.00311341	0.911726
553	0.281958	0.00243619	0.326231	0.615517	0.00239658	0.618705	0.398111	0.00173612	0.433545	0.867566	0.00365147	0.858114
554	0.263217	0.00191266	0.322244	0.649406	0.00238656	0.65401	0.374832	0.00169024	0.409347	0.840516	0.00346287	0.812957
555	0.233903	0.00166646	0.291396	0.637805	0.00166196	0.667444	0.340144	0.00152838	0.377784	0.809186	0.00273431	0.807168
556	0.227989	0.00211234	0.263872	0.596022	0.00122726	0.639588	0.333861	0.00199224	0.348352	0.836508	0.00309937	0.819815
557	0.205673	0.00197022	0.238446	0.595252	0.000921338	0.649515	0.319633	0.00162855	0.349703	0.837557	0.00316255	0.828782
558	0.218289	0.00157643	0.273198	0.585283	0.000699881	0.647	0.303467	0.00192763	0.316987	0.817809	0.00265179	0.828777
559	0.210545	0.00157351	0.262378	0.571377	0.00186087	0.591959	0.293101	0.00154044	0.323851	0.791408	0.00268513	0.81794
560	0.177614	0.00123031	0.230591	0.539784	0.00127121	0.580047	0.273208	0.0013169	0.312038	0.778815	0.00184123	0.82487
561	0.179633	0.00140243	0.226047	0.517381	0.000677467	0.577755	0.296703	0.00135836	0.336688	0.74639	0.00216331	0.779709
562	0.177702	0.00120253	0.231907	0.487923	0.00136081	0.52341	0.280845	0.0013057	0.321234	0.736018	0.00245284	0.75158
563	0.157261	0.00148729	0.190783	0.484802	0.001903	0.501189	0.272171	0.0015124	0.301458	0.747631	0.00184585	0.759208
564	0.143061	0.00105185	0.189428	0.471645	0.0014583	0.503212	0.284638	0.00166468	0.308274	0.703318	0.0023775	0.690015
565	0.151318	0.0014514	0.183926	0.441541	0.00208254	0.450274	0.237466	0.00161428	0.257197	0.706123	0.00173793	0.727121
566	0.147397	0.00149552	0.176489	0.455542	0.0018038	0.474491	0.232145	0.00157501	0.253056	0.703163	0.00223571	0.724762
567	0.126287	0.00136122	0.152426	0.431884	0.00221367	0.43572	0.221083	0.00133464	0.252069	0.714075	0.00196273	0.737105
568	0.0997221	0.00138626	0.113809	0.435186	0.0022678	0.437231	0.195544	0.00139202	0.220344	0.693326	0.00236422	0.70012
569	0.0985791	0.00149884	0.107356	0.428035	0.00188361	0.443321	0.17706	0.00180148	0.179689	0.671575	0.00225181	0.668402
570	0.094403	0.00199211	0.0802534	0.450783	0.00147377	0.481153	0.195183	0.0013326	0.222793	0.662424	0.00243824	0.660808
571	0.09326	0.00126473	0.109902	0.410654	0.00203142	0.420215	0.196781	0.00148855	0.217106	0.647032	0.00203529	0.670977
572	0.102787	0.00126002	0.123568	0.410571	0.001378	0.443032	0.211672	0.00167925	0.224822	0.629191	0.00190777	0.659325
573	0.0982877	0.00147195	0.108099	0.381615	0.0010909	0.423236	0.203661	0.00220543	0.190432	0.604095	0.00169816	0.627705
574	0.0908604	0.00129282	0.1053	0.358238	0.00150899	0.384464	0.182733	0.00211319	0.171135	0.580356	0.00170408	0.614216
575	0.0727497	0.00104529	0.0903458	0.37216	0.00133187	0.405032	0.186511	0.00183339	0.188874	0.600495	0.00161392	0.653275
576	0.0640469	0.00120242	0.0712919	0.359704	0.0015856	0.383297	0.165714	0.00211133	0.151921	0.581536	0.00189296	0.604918
577	0.0716639	0.00140337	0.0734205	0.359938	0.00229922	0.358519	0.170437	0.00195636	0.164729	0.575618	0.00196876	0.581473
578	0.0800292	0.00146238	0.0827036	0.341731	0.00197871	0.350977	0.165957	0.00198614	0.15821	0.570117	0.0020707	0.563254
579	0.0580864	0.00127837	0.0595986	0.318174	0.00213324	0.321263	0.159364	0.00158841	0.169864	0.524376	0.00220129	0.524876
580	0.0430087	0.000831231	0.0575129	0.298555	0.00167401	0.317126	0.149454	0.00128959	0.17299	0.531532	0.00150093	0.560821
581	0.0599352	0.00106518	0.0713777	0.269148	0.0025437	0.25631	0.142919	0.00171724	0.145012	0.507448	0.0011638	0.556478
582	0.046908	0.000958117	0.0575671	0.264915	0.00193777	0.27318	0.141328	0.0015542	0.151045	0.470101	0.00237738	0.466186
583	0.0507123	0.000118982	0.0990101	0.253484	0.00223181	0.251085	0.148675	0.00200809	0.137559	0.445787	0.00234838	0.445703
584	0.0323787	0.000488949	0.0571968	0.243318	0.00134699	0.271621	0.106676	0.00149918	0.114391	0.466189	0.00243091	0.466854
585	0.0250161	0.00069736	0.0378409	0.254941	0.00112028	0.291557	0.117483	0.00174965	0.114607	0.4762	0.00233168	0.468626
586	0.0369695	0.000279031	0.0727141	0.249836	0.00121774	0.282872	0.105956	0.0012705	0.124578	0.389084	0.00143381	0.434466
587	0.0348783	0.0012022	0.0300786	0.232239	0.00130254	0.261751	0.0895083	0.00156625	0.0917036	0.393091	0.00189676	0.436213
588	0.03112	0.00133148	0.0192131	0.233747	0.00140004	0.259891	0.0844832	0.00229348	0.0510336	0.420346	0.000640771	0.477666
589	0.0307879	0.000596833	0.0503192	0.198876	0.000481616	0.256123	0.0874142	0.00210915	0.0632214	0.38502	0.00109941	0.436785
590	0.0315054	0.00165048	0.00604457	0.194262	0.00178633	0.205624	0.0636577	0.00202586	0.0402807	0.370721	0.00199558	0.41883
591	0.0365196	0.00119569	0.0326792	0.182166	0.00220567	0.178449	0.0668481	0.00160308	0.0642271	0.365518	0.0023442	0.381608
592	0.0310989	0.00068778	0.0468486	0.196669	0.00228964	0.190462	0.0551377	0.00147049	0.0573229	0.376371	0.00244315	0.335334
593	0.0340002	0.000471819	0.0602226	0.149705	0.00197589	0.15302	0.0605448	0.00163176	0.0556969	0.349461	0.00151001	0.343037
594	0.0226189	0.000815596	0.0293689	0.147663	0.0013808	0.171773	0.0813731	0.00167525	0.077232	0.345851	0.00197671	0.316056
595	0.0171964	0.000868647	0.0194216	0.133187	0.0015706	0.15019	0.066995	0.00112661	0.0873067	0.30472	0.00223081	0.316259
596	0.00416398	0.000809652	0.00354535	0.101492	0.00174615	0.111352	0.0555163	0.00155102	0.0538789	0.278554	0.00134489	0.311739
597	0.00745372	0.00106646	-0.0028482	0.117716	0.00158777	0.133633	0.0762563	0.00157514	0.0762444	0.285804	0.00060329	0.331707
598	0.0135358	0.000584071	0.026476	0.140774	0.00116059	0.172388	0.0526764	0.00186309	0.0356462	0.272182	0.00057095	0.333798
599	0.0252749	0.000528493	0.0454632	0.145662	0.00177643	0.155844	0.0526299	0.00184436	0.0365001	0.231829	0.00101215	0.278569
600	0.0130802	0.000504935	0.0292392	0.138588	0.00135283	0.163399	0.0137127	0.00125823	0.0205453	0.252876	0.00146627	0.285419
601	0.0198789	0.000669348	0.031783	0.152116	0.00168104	0.165846	0.0522498	0.000732529	0.0895349	0.282392	0.00157659	0.306661
602	0.0274735	0.00071286	0.0406484	0.151842	0.00133406	0.177726	0.0650044	0.00124934	0.079147	0.24508	0.000658747	0.306925
603	0.0302084	0.00116641	0.0250124	0.0940371	0.00149036	0.112631	0.034415	0.0013344	0.0403629	0.241931	0.00207613	0.251764
604	0.00479825	0.00117495	-0.0112611	0.0892984	0.00166925	0.101472	0.0690446	0.00210436	0.0426164	0.243974	0.00193167	0.233634
605	-0.00177333	0.000941733	-0.010522	0.0895202	0.00169661	0.100743	0.0452673	0.00208333	0.0166612	0.234582	0.00244369	0.220162
606	-0.00993228	0.00112542	-0.0299482	0.0834074	0.00116655	0.11302	0.0641738	0.00157351	0.0626209	0.227726	0.00176212	0.218807
607	-0.00443974	0.00123244	-0.0267853	0.120193	0.0018398	0.127357	0.0371025	0.00219739	0.00191335	0.225567	0.000659238	0.262656
608	0.012875	0.000687099	0.0211199	0.0664722	0.0015055	0.0836697	0.0229977	0.00186632	0.00183495	0.200706	0.000549478	0.244667
609	0.0125129	0.000293329	0.037533	0.0413161	0.00144183	0.0599555	0.0598132	0.00145487	0.0633792	0.20179	0.000934877	0.212035
610	0.0184346	0.000718763	0.0276125	0.0578007	0.00100192	0.0923738	0.0394337	0.00110056	0.0572959	0.145378	0.000916176	0.162254
611	0.0246205	0.000927182	0.0274017	0.0772123	0.00165775	0.0894065	0.0447579	0.00171344	0.0338617	0.149525	0.0015968	0.173486
612	0.0292471	0.00163365	0.00357724	0.0876045	0.00156638	0.103329	0.0278795	0.00142367	0.0286485	0.146201	0.00148833	0.15323
613	0.0256032	0.00129573	0.0129509	0.0766413	0.00127983	0.102071	0.0364385	0.00133885	0.0424306	0.166229	0.00154812	0.173626
614	0.00936426	0.00100419	0.0025274	0.0725652	0.00112098	0.103436	0.0161246	0.00132361	0.0201399	0.156557	0.00173424	0.160937
615	-0.00650296	0.00114261	-0.0258469	0.0467067	0.00146989	0.0645292	0.00447487	0.000260373	0.0580506	0.149187	0.00173052	0.180765
616	-0.00989204	0.000426661	0.000139778	0.0536064	0.00174913	0.0618595	0.0069952	0.00100022	0.0253286	0.122778	0.00204411	0.13089
617	-0.0142828	0.000259753	0.00110655	0.044098	0.00163681	0.0559921	0.0104745	0.00114665	0.0222388	0.136352	0.00111781	0.154332
618	-0.0148843	0.000749493	-0.020804	0.0411967	0.00222631	0.0323332	-0.0172074	0.00136403	-0.019607	0.156901	0.000876738	0.157285
619	-0.00278332	0.00049295	0.00733616	0.0319501	0.00260374	0.0095632	0.0128584	0.00179482	-0.0062272	0.166151	0.0014147	0.188071
620	0.0258813	0.00114812	0.0196886	0.0347642	0.00231408	0.0226221	0.0261413	0.0016362	0.0164693	0.131952	0.00178412	0.115241
621	0.00718081	0.000733785	0.0110699	0.0298427	0.00122404	0.0557598	0.045909	0.000854591	0.0764754	0.117007	0.0017558	0.103562
622	0.00012211	0.000806345	-0.00202473	0.0262203	0.000518459	0.0767583	0.0179796	0.00117246	0.0295139	0.107697	0.00188441	0.0931966
623	-0.00417338	6.51407e-05	0.0237625	0.0213302	0.000568146	0.0699735	0.0349025	0.00175935	0.0204854	0.105374	0.00141847	0.103532
624	0.00915712	0.000835021	0.00951166	0.0518607	0.00159688	0.0653962	0.0334158	0.00136142	0.0379317	0.0910068	0.000934238	0.0876189
625	0.00764144	0.000175768	0.0357044	0.0309714	0.00179384	0.036948	0.00759096	0.00171135	-0.0081856	0.0498986	0.000938134	0.0703184
626	0.0176918	0.000609183	0.0312777	0.0281929	0.00127805	0.0521646	0.0241504	0.0014566	0.0228479	0.0779839	0.000831757	0.109588
627	0.00548635	0.000919452	0.00069065	0.0288351	0.000922164	0.0652974	0.0383295	0.00139965	0.0416645	0.098482	0.00120282	0.0781747
628	-0.010314	0.00100398	-0.0252713	0.025129	0.000884384	0.0628008	-0.000254475	0.00107109	0.0137032	0.0727475	0.00082593	0.0671434
629	0.0129896	0.000626452	0.0238911	0.0716015	0.00109278	0.103425	0.0366524	0.000674819	0.0746211	0.0951483	0.00134557	0.0801974
630	0.0199721	0.000562017	0.0365282	0.0531501	0.00151874	0.0694588	0.0312692	0.000759689	0.0644305	0.0700123	0.00174981	0.0556902
631	0.0200021	0.000504543	0.0390378	0.0429933	0.00208291	0.0392097	0.0130546	0.00013647	0.0737441	0.0950988	0.00186557	0.0623282
632	-0.00591905	0.000753701	-0.00830544	0.0264236	0.00151976	0.0418644	0.0197234	-9.91059e-05	0.0926322	0.0949076	0.0012482	0.0780898
633	-0.0103952	0.000325589	0.00377229	-0.00664068	0.00184998	-0.003819	0.00541078	0.000371006	0.0537936	0.0446932	0.000555416	0.066018
634	-0.000801404	0.000252966	0.0204443	-0.0218687	0.00170345	-0.014385	-0.00912023	0.000152243	0.0478274	0.0491277	0.00139662	0.0408793
635	-0.00285932	0.000321706	0.0145868	0.0239322	0.00133572	0.0457451	0.0126858	0.00058696	0.0516529	0.0429682	0.00129706	0.0490547
636	-0.00968359	0.000799893	-0.0156126	0.0293013	0.00123657	0.0547479	0.00969937	0.00152397	0.0032176	0.0332343	0.00158083	0.0746687
637	-0.00472672	0.0010309	-0.0185304	-1.17619e-05	0.00154584	0.0136859	0.0114359	0.00116994	0.0222112	0.0491091	0.00171163	0.0708789
638	0.00575118	0.000660993	0.0121772	0.00985721	0.000730309	0.0524545	0.00372761	0.00195482	-0.0242758	0.0457433	0.00120817	0.0747717
639	0.0043662	0.000652072	0.0106048	-8.89528e-05	0.000653093	0.0449034	0.0163474	0.00186871	-0.00581939	0.0704586	0.000418931	0.099335
640	-0.0133424	0.000646262	-0.0141728	0.0215697	0.00161445	0.0335405	0.00869131	0.00178567	-0.0105085	0.0509939	0.000713764	0.0631982
641	0.00673317	0.000819641	0.00674666	0.022502	0.00173892	0.0301353	0.0175354	0.00123231	0.0261329	0.0556281	0.000221084	0.0829411
642	-0.000870861	0.00038677	0.014602	0.0286518	0.00188963	0.0311954	0.0305732	0.00141497	0.0321334	0.0276374	0.000396981	0.0790314
643	-0.0311	0.000330023	-0.0256825	0.0444186	0.00153133	0.060017	0.012437	0.00114942	0.0243313	0.0528565	0.000936318	0.0603846
644	-0.0145209	0.000144608	0.00572217	0.00879555	0.00170651	0.0171282	0.024795	0.000997269	0.0456646	0.0430041	0.000818192	0.0359871
645	-0.00586932	-0.000303376	0.0371968	0.0458346	0.00263144	0.0229014	0.0269252	0.000983799	0.0487285	0.0272734	0.00109491	0.0247334
646	-0.0168847	-0.000102983	0.0130209	0.0265547	0.00147376	0.0435939	-0.00841326	0.00148152	-0.0152862	0.0258985	0.00132415	0.0261121
647	-0.00918718	0.000318113	0.00579832	0.0140741	0.00112146	0.0430919	-0.0124234	0.00134903	-0.0134622	0.0362424	0.00106109	0.0392925
648	-0.00174491	0.000796906	-0.00426512	-0.00398629	0.000637396	0.0414278	0.000538617	0.00110722	0.0128605	0.0554654	0.00115733	0.04501
649	-0.0200312	0.000440226	-0.0147741	0.00899966	0.000711252	0.052232	-0.0117688	0.00122897	-0.0069462	0.0206351	0.000346445	0.073106
650	-0.0124358	0.000526685	-0.00775682	-0.00529302	0.00189824	-0.00411965	-0.0213357	0.00105753	-0.00956504	0.0101444	0.00123612	0.0284703
651	-0.00333979	0.00105025	-0.0174027	-0.0170656	0.00168017	-0.00861561	-0.0119918	0.000804549	0.0132154	-0.0192968	0.00179913	-0.046832
652	0.00851433	0.000984392	0.00217853	-0.0219844	0.00104854	0.00845479	-0.000885759	0.000519595	0.0395045	0.0214515	0.00166392	-0.0107704
653	-0.00349016	0.000894695	-0.0109349	0.0025525	0.00208174	-0.00246541	-0.00867913	0.00130118	-0.00691791	0.0310176	0.00153473	-0.0106033
654	-0.00600814	0.000685036	-0.00547336	-0.00137832	0.00185338	0.00149048	-0.00362425	0.000849937	0.0205186	0.0239674	0.000978702	-0.0121161
655	-0.00350432	-0.000101086	0.0318491	-0.0197057	0.00146066	-0.00364655	0.0139868	0.000894649	0.0383391	0.0233092	0.00121463	0.0106662
656	-0.00189593	0.000131035	0.0241481	-0.00618987	0.00232749	-0.0200909	-0.00143788	0.00138448	-0.00271145	0.0637087	0.00161407	0.0609722
657	-0.010378	0.000722191	-0.0132484	-0.0188657	0.00126291	0.00415998	0.00491201	0.00184593	-0.0176928	0.0310437	0.00202588	0.0219522
658	-0.0124183	0.00098314	-0.0273462	-0.0208919	0.000668296	0.022915	0.0157024	0.00182803	-0.00459389	0.0389913	0.00195025	0.020292
659	0.00436743	0.000383479	0.0221501	-0.00430185	0.00094504	0.0303239	0.00271807	0.000866491	0.0269184	0.0127549	0.00115694	0.00162201
660	-0.0244027	0.000268199	-0.013556	-0.0067768	0.00163367	0.00362816	0.00142016	0.00159419	-0.00954902	0.0181362	0.00127419	-0.00999069
661	-0.00649125	0.000843426	-0.0129652	0.0146286	0.00204073	0.0114385	0.0198598	0.00111015	0.0346396	-0.00245437	0.00163164	-0.0240336
662	-0.0109124	0.00048518	-0.00381736	0.0373439	0.00113318	0.0666798	0.00387657	0.00105684	0.0190761	0.0284779	0.00142298	0.00786134
663	-0.00982769	0.000576487	-0.00620952	0.0108635	0.00112281	0.0397316	-0.00937668	0.00195179	-0.0389987	0.055498	0.00125818	0.0536965
664	0.00115821	0.000375371	0.0179611	-0.0264677	0.00170028	-0.0190249	0.0154265	0.00188164	-0.0074952	0.0191357	0.00126557	0.0242205
665	-0.0072159	0.000828381	-0.0133438	0.0022177	0.00168363	0.0111582	0.00438031	0.00198229	-0.0248498	0.0200549	0.000975278	0.0388188
666	0.00133765	0.000811201	-0.000526802	0.0179339	0.00222332	0.00843867	0.00129488	0.00223599	-0.0405835	0.0305481	0.00194477	0.0282838
667	0.0148182	0.000284333	0.0411784	-0.00145565	0.00242532	-0.0186367	-0.0040956	0.00223648	-0.0466943	0.00615496	0.00104512	0.0373917
668	0.00330344	0.000530295	0.0143292	0.00415116	0.00186596	0.00675753	-0.00432046	0.00160335	-0.0165055	0.0103685	0.000720317	0.0438427
669	-0.00534793	0.00110486	-0.0225911	-0.0192903	0.00159049	-0.00776484	-0.0115765	0.00148366	-0.0189824	0.0237252	0.00130395	0.00721203
670	-0.00813312	0.000816944	-0.0141497	-0.0245903	0.0020126	-0.0280321	-0.00225261	0.0013878	-0.00379901	-0.00953322	0.00149338	-0.0159319
671	-0.00780873	-0.000133553	0.0271514	-0.0214087	0.00203797	-0.0256385	-0.0151579	0.00125725	-0.0121623	-0.00285233	0.000738667	0.000522209
672	-0.0143567	9.39094e-05	0.00812482	-0.0176934	0.00226064	-0.0296143	-0.0230589	0.00158285	-0.0367732	-0.0202405	0.00117655	-0.0369277
673	-0.0147846	0.000829816	-0.0241084	-0.0277435	0.00275516	-0.0573128	-0.0218789	0.00183483	-0.0475482	-0.0326192	0.00115298	-0.035896
674	0.00578601	0.000434439	0.021965	0.00169952	0.00274153	-0.0264697	-0.00170995	0.0018428	-0.0250533	-0.0099739	0.00172759	-0.05492
675	0.0283032	0.000963695	0.0310407	0.00525688	0.00290777	-0.0286257	-0.0043704	0.00116657	0.0044447	0.00930648	0.0010524	-0.0233657
676	0.0289795	0.0010779	0.0270861	-0.00184109	0.00219386	-0.0109174	-0.0130487	0.00125054	-0.00943509	-0.00404168	0.000187949	0.00535283
677	0.0254352	0.000748853	0.0362208	0.00666585	0.0024803	-0.0121853	0.00495823	0.00220313	-0.0348171	0.00980219	0.000363183	0.0338233
678	0.0141107	0.000689703	0.0227572	-0.00706758	0.00206697	-0.0118593	0.0352271	0.00174544	0.0215211	0.026548	0.00151945	0.000747161
679	0.00999808	0.000971178	0.0048458	-0.0117503	0.00124341	0.0121801	-0.000925113	0.00160423	-0.0126937	0.00613854	0.00134486	-0.0130485
680	0.00422693	0.000349763	0.0233996	-0.00339593	0.0013636	0.016585	0.0074655	0.00242355	-0.0425825	-0.00196592	0.00151251	-0.021255
681	0.00519478	9.17071e-05	0.0358579	-0.0297049	0.00151051	-0.0157038	-0.0124889	0.00233377	-0.0608878	-0.008019	0.00184419	-0.0647171
682	-0.00283428	0.000141448	0.022368	-0.010366	0.00115137	0.0168348	0.0207538	0.00113536	0.0344401	0.0023409	0.00172965	-0.0376131
683	-0.00471623	9.2421e-05	0.0218139	0.00753287	0.0002009	0.0686139	0.0172319	0.00133063	0.021048	-0.00671095	0.00150258	-0.0382939
684	-0.00958255	-9.06964e-05	0.0228118	-0.00024339	0.0010218	0.0318182	-0.00608378	0.00211558	-0.0431426	0.0100494	0.000736518	0.0159291
685	0.0126907	0.000182078	0.0425655	0.0129753	0.00194482	0.0130798	0.00482992	0.00235877	-0.0424508	-0.014549	0.000396938	-0.0140912
686	0.00216025	0.0010025	-0.00757717	0.0224114	0.00262449	-0.001002	0.02242	0.00229188	-0.0192877	-0.0285479	0.000724674	-0.00676117
687	0.0108923	0.000727418	0.0165836	0.00486949	0.00261207	-0.0186643	0.00837829	0.00116623	0.0189141	-0.0169525	0.00127204	-0.0173521
688	0.0117929	0.000557861	0.0251507	0.0240356	0.00202604	0.0216532	0.00101281	0.00114857	0.0114026	-0.00864489	0.00127248	-0.0257517
689	0.0128506	0.000646551	0.0228166	0.0343923	0.00200417	0.0330936	-0.00212783	0.0018212	-0.0244931	-0.00395691	0.000945106	-0.00755103
690	0.00471857	0.000207771	0.0301954	0.039562	0.00231147	0.0276613	0.0127624	0.00247121	-0.0388585	-0.0402829	0.00107713	-0.0447427
691	0.00808865	0.000258526	0.0327756	-0.00110926	0.00183299	0.00248234	0.00038645	0.00142971	-0.00281297	0.00235803	0.00128225	0.0100711
692	0.00433924	-2.26202e-05	0.039564	-0.0287658	0.00174061	-0.0228106	0.0417277	0.000643966	0.0818551	0.00327044	0.00222012	-0.0366254
693	0.00369756	0.00065118	0.00969703	-0.0474868	0.00122797	-0.0241396	0.00578704	0.000959013	0.0259329	0.00856881	0.00164754	-0.0162512
694	-0.00455164	0.000522723	0.00355696	-0.0078125	0.00159538	0.00390405	-0.0472969	0.000706134	-0.0221023	0.0314723	0.00187635	0.00426352
695	-0.00115453	-0.000238257	0.0410666	-0.00854732	0.00163425	0.00177953	0.00898722	0.000523436	0.0505256	0.0125927	0.000972405	-0.00615658
696	0.00773815	0.000506637	0.0216176	-0.00701603	0.00160906	0.0042475	-0.0199512	0.00125964	-0.0177007	-0.000972074	0.00116456	-0.0183847
697	-0.0105154	0.00080897	-0.0171715	0.00748093	0.00163655	0.0182343	-0.0254888	0.00227321	-0.0727196	0.0527668	0.000378098	0.070886
698	0.0108025	0.000553915	0.0239185	0.0080764	0.00150903	0.0233186	-0.0074379	0.00213587	-0.045643	0.0538531	0.00120834	0.0502841
699	0.00281529	0.000264051	0.0250901	0.0262701	0.00118694	0.0533738	-0.0187288	0.00166343	-0.0357308	0.0333271	0.0012878	0.0284584
700	-0.00145682	0.00015774	0.023619	-0.0160817	0.00145792	0.000194042	-0.0265752	0.0018383	-0.05304	0.0212694	0.00185958	0.00437632
701	-0.0120709	0.000691356	-0.0143199	-0.00980607	0.00221421	-0.0198451	-0.0101517	0.00153192	-0.019682	-0.0112451	0.00200888	-0.04161
702	-0.0139042	0.00116029	-0.0370695	-0.0403942	0.00207855	-0.0466408	-0.01655	0.00144295	-0.0226566	0.0104874	0.00108529	0.00187126
703	-0.0103379	0.000556524	-0.00607503	-0.0311466	0.00218771	-0.040927	-0.0184766	0.000989394	-0.00303874	0.0347991	0.00115197	0.0417259
704	-0.0227476	0.000565931	-0.0240196	-0.0170627	0.00222716	-0.0277871	-0.0153788	0.00149318	-0.0237585	0.019896	0.00157136	0.0443008
705	-0.0312698	0.000297659	-0.0245274	-0.00169435	0.00209129	-0.00716891	-0.00669804	0.00127564	-0.00345217	-0.00371205	0.000738271	0.0142256
706	-0.0107855	0.000512004	-0.00480134	0.014488	0.00143845	0.0323963	-0.0197661	0.00063773	0.0124078	-0.0331567	0.0017057	-0.0422681
707	-0.00315678	0.000549124	0.00438727	-0.00175537	0.00192705	-0.00147889	-0.00920959	0.000458696	0.0329944	0.0154058	0.000818726	0.0142419
708	0.0212804	0.000724936	0.0313717	-0.00324109	0.0013617	0.0168082	0.0328401	0.00122103	0.0440292	0.0218237	0.00120408	0.0480804
709	0.0243078	0.000481212	0.0461264	0.0180768	0.00306625	-0.0209828	0.0444	0.0016924	0.0344579	0.0397924	0.000973785	0.0442343
710	0.0204588	0.000671959	0.0324843	-0.00305815	0.00239794	-0.0193255	0.0178116	0.00165166	0.00627594	0.0217951	0.000873923	0.0636763
711	0.00241473	0.00112178	-0.0123514	-0.0274669	0.00159901	-0.0164988	0.00786974	0.0016379	-0.00433995	-0.0314987	0.00162593	-0.0155663
712	-0.000382502	0.00104846	-0.0131554	-0.0310285	0.00224145	-0.0426968	-0.00122861	0.00189197	-0.0268843	-0.0219602	0.000979775	0.015812
713	0.00429869	0.000986137	-0.00385602	-0.00827161	0.0014467	0.00863894	-0.00203813	0.001844	-0.025487	-0.039479	8.59266e-05	0.0213607
714	0.00913631	0.0013233	-0.0115068	-0.0043592	0.00215099	-0.0120175	0.0279719	0.00221481	-0.00927732	-0.00687085	0.00107176	0.00861101
715	-0.0235423	4.86765e-05	-0.00290668	0.00659048	0.00202285	0.00377332	0.034926	0.00130867	0.0421844	0.0315377	0.000454698	0.0335647
716	0.00279705	-0.000231505	0.0463647	0.0103443	0.00180096	0.0154197	0.0451263	0.0010679	0.0653335	0.00962379	-0.000743787	0.03449
717	0.0157602	0.000740023	0.022924	0.0319848	0.00236307	0.018039	0.0154184	0.00168401	0.00198414	0.01391	0.000725057	0.000728549
718	-0.00243742	0.000769529	-0.0040659	0.0212028	0.00215393	0.0142449	-0.000630531	0.0012669	0.00386673	0.0133287	0.000544279	0.0358498
719	-0.00867997	0.00142807	-0.0411875	-0.0195506	0.00178418	-0.0148209	-0.0172213	0.00132417	-0.017705	0.0166856	0.00169712	0.00258682
720	-0.000162676	0.000537652	0.00912156	-0.0309055	0.00217397	-0.0401964	-0.034145	0.00198694	-0.0687714	-0.00563826	0.00113949	-0.00786615
721	-0.0101881	0.000942949	-0.0224676	-0.0235359	0.00222764	-0.0344774	-0.0390168	0.00153252	-0.0524441	-0.0231046	0.0010699	-0.0547544
722	-0.0156057	0.00108224	-0.0361116	-0.0215989	0.00192925	-0.0220188	-0.0240342	0.00121222	-0.0200488	0.00401896	0.000669955	0.0124717
723	-0.00920217	0.00124698	-0.0341445	-0.002994	0.00233238	-0.0169614	0.00766667	0.00118388	0.0172683	0.0154066	0.00108203	0.0166986
724	-0.00325389	0.0014387	-0.033982	-0.0133818	0.00257176	-0.0360716	0.0126352	-0.000109158	0.0850813	-0.00839633	0.00136772	-0.00436906
725	-0.010105	0.00047614	-0.00228613	-0.00171837	0.00270507	-0.0287133	0.0207652	-0.00077015	0.126087	-0.0260395	0.00120613	0.00148875
726	-0.0364078	0.000801043	-0.0534222	-0.00657307	0.00208072	-0.0118322	-0.012574	0.000433631	0.0303839	-0.00786615	0.00171026	0.00652011
727	-0.0246689	0.000108226	-0.00705578	-0.0137806	0.00221947	-0.0241251	-0.00263228	0.00108585	0.0103027	-0.00172702	0.00128743	-0.00628063
728	-0.00410956	0.000693064	-0.00314266	-0.0121202	0.0023414	-0.0267055	-0.0235157	0.000735	0.00349218	0.0223271	0.00110833	-0.00379787
729	0.00949912	0.00163682	-0.0244777	-0.00898743	0.0021989	-0.0184672	0.00863099	0.00148443	0.0039102	-0.0167716	0.000964021	-0.0134629
730	-0.000726266	0.00096133	-0.0098928	0.0217175	0.00366349	-0.038139	0.0294479	0.00186209	0.00934785	-0.0244998	0.00159793	-0.0345931
731	-0.00282025	0.0012396	-0.0248145	0.014322	0.00175205	0.0212362	0.0129845	0.00168828	-0.000960941	-0.0146646	0.000922576	0.0195908
732	-0.00244924	0.00171067	-0.0445265	-0.00797207	0.00186624	-0.00576249	-0.00182436	0.00172206	-0.0194083	-0.0136394	0.000470121	0.0435223
733	-0.00706863	0.001081	-0.0239948	0.0340801	0.00214469	0.0278517	0.00910241	0.00162575	-0.00237816	0.0037146	0.00179753	-0.00979749
734	-0.00710219	0.000262367	0.0111297	0.0484423	0.00321649	0.00507493	-0.00668454	0.00178055	-0.0277193	0.0465738	0.00261166	-0.0162699
735	-0.00207666	0.00061736	0.0029751	0.0365178	0.00355687	-0.0191599	-0.011852	0.00123001	-0.00708758	-0.00381537	0.0017495	-0.0511256
736	-0.0236428	0.000515578	-0.023116	0.0381176	0.00313745	-0.00278316	-0.00608919	0.0018457	-0.030177	-0.0244086	0.00159846	-0.0394952
737	-0.0259506	0.000871716	-0.0416916	0.025564	0.00222989	0.0160818	0.038767	0.0016779	0.0287789	-0.00365387	0.00206462	0.00463141
738	-0.0151157	0.00119439	-0.0402419	0.00838571	0.00246107	-0.00976415	0.0327342	0.0012662	0.0417283	-0.0120633	0.000928027	0.027941
739	2.11217e-05	0.000170644	0.0251511	-0.0177905	0.00237333	-0.033666	0.00558123	0.000948431	0.0262102	0.00396526	0.000922338	0.0324304
740	-0.0026241	0.00012888	0.0231998	-0.00432544	0.00168619	0.00430461	-0.0365593	0.00210517	-0.077194	0.00121989	0.000723906	0.00921386
741	-0.0182732	0.00109214	-0.0403173	0.00703841	0.000601103	0.0540778	-0.0397934	0.00134704	-0.0444126	0.0530612	0.000585124	0.0561265
742	-0.00365907	0.000639712	-0.00021312	0.00555398	-0.000351731	0.0859492	-0.0126729	0.00100541	0.00277628	0.0039393	0.000918832	0.0149408
743	0.00076777	0.000989911	-0.0090065	-0.00625985	0.00102801	0.0253954	-0.0680039	0.000566356	-0.0388722	-0.00260026	0.00140996	0.00897046
744	-0.0131789	0.00120242	-0.037851	0.0156413	0.00120142	0.0419036	-0.00543879	0.00104878	0.00890056	0.0361988	0.00140614	0.0312595
745	-0.00386213	0.00165976	-0.044336	-0.0360422	0.00170138	-0.0289303	0.00811774	0.00136426	0.00909986	-0.00454999	0.00090955	-0.00924214
746	0.0267337	0.00135036	0.0122011	-0.0249121	0.00276145	-0.0546204	-0.000867333	0.00224548	-0.0434617	0.0464881	0.00124365	0.0221516
747	0.037925	0.00101769	0.0423155	-0.0326179	0.00344662	-0.0865787	-0.0287084	0.00141499	-0.0351049	0.0318792	0.0012619	0.0428428
748	0.0115783	0.0003199	0.0350733	-0.0190017	0.00240741	-0.0361046	-0.00769829	0.00102157	0.00764601	0.0172729	0.00132838	0.0325178
749	0.0157816	0.000902392	0.015978	-0.0268244	0.00194131	-0.0278312	-0.000192466	0.000903304	0.0218473	0.0347537	0.00107887	0.0323644
750	-0.00470675	0.000862811	-0.0112755	0.0239117	0.00115665	0.0520032	0.000866396	0.000510592	0.0419325	-0.028379	0.000385331	0.0102717
751	0.00665546	0.00122812	-0.0109215	0.010491	0.000109879	0.0748552	0.0143733	0.000768742	0.0448336	-0.0347118	0.000667008	-0.0157209
752	-0.00465449	0.00153262	-0.039997	-0.0232024	0.000732741	0.0182741	0.0193168	0.00105267	0.0367835	0.0117159	0.0008494	0.0174393
753	-0.0301365	0.000955039	-0.0511807	-0.0188036	0.000381998	0.0350982	-0.0220308	0.00166234	-0.0394201	0.0124168	0.000197827	0.0302855
754	-0.0281498	0.000270199	-0.0189404	0.00223918	0.000701237	0.0456194	0.00192554	0.000811163	0.0286746	-0.00900449	0.00176784	-0.0503135
755	-0.00776028	0.000183197	0.0136172	0.0174911	0.000626235	0.0639683	-0.0068183	0.000885111	0.0151923	0.00555825	0.00203993	-0.0172014
756	-0.0125228	0.000826635	-0.0207676	0.0110095	0.00144469	0.0285994	-0.00313166	0.00128942	-5.28606e-05	0.030523	0.00141372	0.0154074
757	-0.0199445	0.000815852	-0.0307978	0.0290285	0.00118373	0.0563296	0.054551	0.00151213	0.0546443	-0.0140125	0.00136724	0.0190393
758	-0.00792029	0.000460819	0.0014508	0.0230643	0.00139524	0.0427651	0.0167895	0.00174458	0.000651765	-0.0568703	0.00219361	-0.0723084
759	-0.0162384	0.000289025	-0.00291637	-0.000315014	0.00209699	-0.00595983	0.0104408	0.00123856	0.0177806	0.0144477	0.00155135	-0.00727706
760	-0.00364961	0.00087057	-0.0101251	0.0124012	0.00184866	0.0158498	0.0190164	0.00116912	0.0308388	-0.0294075	0.00197801	-0.0760079
761	0.0106714	0.00144534	-0.0145965	-0.0199795	0.0030082	-0.0581787	0.0101305	0.000641481	0.0461237	0.0209506	0.00134234	-0.00104984
762	0.0239309	0.00152134	0.000880679	0.00918506	0.00280997	-0.0211488	0.00927572	0.00101185	0.0273529	0.00649723	0.00141132	-0.00550202
763	-0.0132302	0.000907786	-0.025259	0.00698579	0.0021982	-0.00196785	0.00933595	0.00133559	0.0118572	0.00158428	0.0014322	-0.0234517
764	-0.002445	0.000116392	0.0239967	0.00936019	0.0023678	-0.00547265	0.0052438	0.0017211	-0.0113316	-0.0417086	0.0010348	-0.0366275
765	-0.00572766	-6.83279e-05	0.0272975	0.0265685	0.00124304	0.0517155	0.0143653	0.00147273	0.0109717	-0.0189355	0.00114531	-0.0424433
766	0.00471155	-0.000110202	0.0438436	-0.00556351	0.00104882	0.0253733	0.0296394	0.00142559	0.0305415	-0.0394938	0.00077875	-0.0504009
767	0.0092677	7.8065e-05	0.0422073	-0.00817899	0.00136775	0.0114862	-0.0233975	0.00085316	-0.00209658	-0.0119668	0.00230672	-0.0602181
768	0.00828319	0.000554067	0.0203437	-0.0223658	0.00244759	-0.0409788	-0.0103829	0.000587125	0.0254889	-0.00650315	0.000725553	-0.00702692
769	0.0159382	0.00122384	0.00237907	-0.00423019	0.00221315	-0.0140559	0.0130617	0.00235813	-0.0330836	0.0136552	0.000144503	0.0403099
770	0.0270347	0.00170255	-0.00253952	0.0228173	0.00215646	0.0158032	-0.0224024	0.00201765	-0.0569522	0.0278294	-0.000128314	0.0320369
771	0.00825209	0.0013051	-0.0119755	0.00229069	0.00264829	-0.0225897	-0.00103665	0.00237073	-0.0496897	-0.00286661	0.00108876	-0.0335221
772	0.0235911	0.00158014	-0.00212935	-0.00461565	0.00223277	-0.0151516	0.00326245	0.00184962	-0.0197449	-0.0130534	0.00161209	-0.0407309
773	0.0306421	0.0019313	-0.0072701	0.0240101	0.00228267	0.0126163	-0.00674469	0.00107304	0.00623679	-0.0139563	0.00133275	-0.028476
774	-0.0088672	0.00181948	-0.0582893	0.0104467	0.00272063	-0.0167142	0.0277025	0.0013245	0.0331925	-0.00855191	0.00102177	0.00122381
775	0.0115687	0.000520005	0.0264591	-0.0363082	0.00177741	-0.0318624	0.0220478	0.000775927	0.0531899	-0.0336789	0.000577107	-0.0253661
776	0.0275963	0.00123151	0.0184985	0.0231826	0.00160836	0.0354117	-0.0123291	0.00113047	-0.00286263	-0.0241473	7.34751e-05	0.00639221
777	0.0230577	0.000882441	0.0270996	0.0294954	0.00165708	0.0401976	-0.0157492	0.00166988	-0.0326725	-0.0414261	2.0748e-05	0.0242097
778	0.00874912	0.00100351	0.00168213	0.0119395	0.00221674	0.00247848	-0.0192052	0.000862629	0.00222838	-0.0070651	0.0010025	-0.00479514
779	0.0216742	0.000585129	0.0379243	-0.0380114	0.00253992	-0.0603591	-0.0159904	0.00073567	0.0119867	-0.0354314	0.00111036	0.00335885
780	0.00732023	0.000368445	0.0269617	-0.0165757	0.00175209	-0.010637	-0.00440105	0.00122112	0.00176648	-0.0521193	0.000347648	-0.00810596
781	-0.0165653	0.00101352	-0.0345406	0.0164567	0.00243492	-0.000496526	0.00598114	0.00180225	-0.0143865	-0.0663621	0.000478148	-0.0573157
782	0.0084972	0.00137114	-0.0144762	0.0302687	0.00284701	-0.000710343	-0.0182859	0.00151591	-0.0281606	-0.0462919	0.000784774	0.00408238
783	0.0290819	0.00108168	0.0270668	-0.00478553	0.00199768	-0.00708299	-0.00699291	0.000924921	0.0130683	0.00567789	0.00116466	0.078069
784	0.0179663	0.000696988	0.0278765	0.00566043	0.00347983	-0.0482716	-0.0116694	0.00122321	-0.00657069	-0.0199951	0.00225516	0.01742
785	-0.0159239	0.00117308	-0.0404832	-0.014831	0.00341841	-0.0672505	-0.0140682	0.00155099	-0.025036	0.00362253	0.00101313	-0.0015414
786	-0.00931697	0.000106245	0.0147223	0.0280002	0.00237697	0.0134344	-0.0329344	0.000989407	-0.0194334	0.0113742	0.000827734	0.00919656
787	0.0047959	0.000529041	0.0164933	0.0482707	0.00154458	0.0635219	-0.035558	0.0020269	-0.0723078	-0.0111778	0.000458649	0.00738349
788	-0.0157046	0.000173479	0.00279102	0.0413881	0.000630721	0.0884498	-0.0104682	0.00237167	-0.0604513	0.0275589	0.00122361	0.021627
789	-0.0111103	0.000266866	0.00528269	-0.00768292	0.00179553	-0.00298871	-0.047432	0.00191385	-0.0803489	0.00225038	0.000642724	0.036945
790	0.02783	0.00110815	0.0241543	0.00130139	0.0021228	-0.0051867	-0.0054317	0.00193716	-0.0338223	-0.0056762	0.000862689	0.0350627
791	0.0250255	0.000469119	0.047667	-0.0195708	0.00228705	-0.0324743	0.0103639	0.0007306	0.0421061	-0.00481208	0.000937134	0.0224045
792	0.0150212	0.000206933	0.0447804	-0.0130712	0.00304949	-0.0524948	-0.0227567	-3.03712e-05	0.0411376	0.00629391	0.000536011	0.0547575
793	-0.00380665	0.00071407	-0.00361764	-0.0320586	0.00151046	-0.0181375	-0.0593906	-6.65031e-05	0.00133532	0.0144696	-0.000256407	0.061001
794	-0.0208087	0.000943693	-0.037509	-0.0556017	0.00122055	-0.0322519	-0.0538944	0.0018622	-0.0851522	-0.00547723	-0.00106198	0.064564
795	-0.0557613	0.000623852	-0.0731551	-0.0645964	0.0017421	-0.0598098	-0.0265098	0.00219618	-0.0701637	-0.0404277	-0.000568424	-0.02128
796	-0.0110892	0.00183385	-0.0620323	-0.032243	0.00221666	-0.0430883	-0.0701873	0.0012702	-0.0752664	-0.0297651	0.00178217	-0.0762385
797	-0.0232495	0.00147728	-0.063929	-0.0247616	0.0016153	-0.0141639	-0.0503548	0.00116676	-0.0477164	-0.0277686	0.00217886	-0.0635855
798	-0.0237406	0.000645739	-0.0288874	-0.0152536	0.00281537	-0.0465525	-0.00648537	0.00174735	-0.0259198	0.0246334	0.00150923	0.0452132
799	0.00454829	0.00113591	-0.00995719	0.0383682	0.00118236	0.0659769	-0.0527021	0.00213899	-0.0971262	-0.0169856	0.0018392	0.00320116
800	0.0147693	0.00166561	-0.018295	-0.0118282	0.0018576	-0.00939402	-0.0632498	0.00211095	-0.107815	0.00165361	0.000773902	0.0212763

## Sheet: Ocular Media Transmission
Ocular Media Transmission
wavelength (nm)	transmission
330.03	0.0165
330.38	0.0146
330.73	0.0116
331.08	0.0124
331.43	0.0155
331.78	0.0182
332.13	0.0234
332.48	0.0246
332.83	0.027
333.18	0.0267
333.53	0.0243
333.88	0.0181
334.23	0.0163
334.58	0.0146
334.93	0.0155
335.28	0.0196
335.63	0.0261
335.98	0.0265
336.33	0.029
336.68	0.0317
337.03	0.0335
337.38	0.0266
337.73	0.0227
338.08	0.0171
338.43	0.0152
338.78	0.0135
339.13	0.0106
339.48	0.0094277
339.83	0.0161
340.18	0.0186
340.53	0.0203
340.88	0.0168
341.23	0.0183
341.58	0.0177
341.93	0.0147
342.28	0.011
342.62	0.0107
342.97	0.0113
343.32	0.0143
343.67	0.0146
344.02	0.015
344.37	0.016
344.72	0.0169
345.07	0.0147
345.42	0.0105
345.77	0.0123
346.12	0.0105
346.47	0.0114
346.82	0.0119
347.16	0.0109
347.51	0.0099247
347.86	0.0121
348.21	0.0119
348.56	0.0134
348.91	0.0118
349.26	0.012
349.61	0.014
349.96	0.016
350.3	0.0158
350.65	0.0138
351	0.0145
351.35	0.0149
351.7	0.0162
352.05	0.0167
352.4	0.0179
352.75	0.0176
353.09	0.0174
353.44	0.0181
353.79	0.0174
354.14	0.0153
354.49	0.0154
354.84	0.0133
355.18	0.0125
355.53	0.0126
355.88	0.0090656
356.23	0.007747
356.58	0.0081999
356.93	0.0072107
357.27	0.0074361
357.62	0.007208
357.97	0.0073692
358.32	0.0102
358.67	0.0122
359.01	0.0126
359.36	0.0134
359.71	0.0137
360.06	0.0137
360.41	0.0147
360.75	0.0138
361.1	0.0132
361.45	0.0138
361.8	0.0131
362.15	0.0145
362.49	0.0167
362.84	0.0168
363.19	0.0179
363.54	0.0203
363.88	0.0223
364.23	0.0249
364.58	0.0249
364.93	0.0265
365.27	0.0303
365.62	0.0365
365.97	0.0398
366.32	0.0444
366.66	0.049
367.01	0.0568
367.36	0.0648
367.71	0.0711
368.05	0.0764
368.4	0.0854
368.75	0.0939
369.1	0.1024
369.44	0.1118
369.79	0.1216
370.14	0.1323
370.48	0.1422
370.83	0.1525
371.18	0.1633
371.52	0.1764
371.87	0.1881
372.22	0.1996
372.57	0.2112
372.91	0.2235
373.26	0.2355
373.61	0.2476
373.95	0.2588
374.3	0.2688
374.65	0.2799
374.99	0.2909
375.34	0.3018
375.69	0.3117
376.03	0.3206
376.38	0.3292
376.73	0.3397
377.07	0.3477
377.42	0.3561
377.77	0.3629
378.11	0.3716
378.46	0.3793
378.8	0.3868
379.15	0.3939
379.5	0.4004
379.84	0.4063
380.19	0.4124
380.54	0.4172
380.88	0.4224
381.23	0.4268
381.57	0.4312
381.92	0.4348
382.27	0.4389
382.61	0.4428
382.96	0.4463
383.31	0.4501
383.65	0.4532
384	0.4566
384.34	0.4609
384.69	0.4641
385.03	0.4679
385.38	0.4703
385.73	0.4733
386.07	0.4765
386.42	0.479
386.76	0.4817
387.11	0.4847
387.45	0.4872
387.8	0.4899
388.15	0.4915
388.49	0.4941
388.84	0.4968
389.18	0.4989
389.53	0.5005
389.87	0.5024
390.22	0.5043
390.56	0.5071
390.91	0.5099
391.25	0.5123
391.6	0.5146
391.95	0.5172
392.29	0.5194
392.64	0.5219
392.98	0.5239
393.33	0.5253
393.67	0.5272
394.02	0.5286
394.36	0.5307
394.71	0.5326
395.05	0.5345
395.4	0.5362
395.74	0.5387
396.09	0.5405
396.43	0.5421
396.78	0.5431
397.12	0.5445
397.46	0.5464
397.81	0.5477
398.15	0.5477
398.5	0.5494
398.84	0.551
399.19	0.5526
399.53	0.5546
399.88	0.5553
400.22	0.5571
400.57	0.5586
400.91	0.5597
401.25	0.5607
401.6	0.5625
401.94	0.5628
402.29	0.5643
402.63	0.5652
402.98	0.5664
403.32	0.5669
403.66	0.5678
404.01	0.5683
404.35	0.5698
404.7	0.5705
405.04	0.5714
405.39	0.5726
405.73	0.574
406.07	0.5754
406.42	0.576
406.76	0.5767
407.11	0.5782
407.45	0.5794
407.79	0.58
408.14	0.5807
408.48	0.5812
408.82	0.5822
409.17	0.5836
409.51	0.5847
409.86	0.5863
410.2	0.5882
410.54	0.5896
410.89	0.5915
411.23	0.5934
411.57	0.5947
411.92	0.5964
412.26	0.5973
412.6	0.599
412.95	0.6008
413.29	0.6031
413.63	0.6049
413.98	0.6067
414.32	0.609
414.66	0.6112
415.01	0.6129
415.35	0.6148
415.69	0.6165
416.04	0.6186
416.38	0.6216
416.72	0.6239
417.06	0.6262
417.41	0.6292
417.75	0.6318
418.09	0.6341
418.44	0.6368
418.78	0.6395
419.12	0.642
419.46	0.6453
419.81	0.6481
420.15	0.6516
420.49	0.6546
420.84	0.6579
421.18	0.6604
421.52	0.6632
421.86	0.6665
422.21	0.6696
422.55	0.6721
422.89	0.6751
423.23	0.6775
423.58	0.6804
423.92	0.6835
424.26	0.6858
424.6	0.6885
424.95	0.6917
425.29	0.6945
425.63	0.6973
425.97	0.6999
426.31	0.7022
426.66	0.7044
427	0.7068
427.34	0.7092
427.68	0.7116
428.02	0.7138
428.37	0.7158
428.71	0.7182
429.05	0.7203
429.39	0.7221
429.73	0.724
430.08	0.7258
430.42	0.728
430.76	0.7301
431.1	0.7319
431.44	0.7341
431.78	0.7365
432.13	0.7384
432.47	0.7401
432.81	0.742
433.15	0.7442
433.49	0.7457
433.83	0.7469
434.17	0.7481
434.52	0.7493
434.86	0.7507
435.2	0.7519
435.54	0.7532
435.88	0.7551
436.22	0.7569
436.56	0.7589
436.9	0.7609
437.25	0.7625
437.59	0.7639
437.93	0.7656
438.27	0.7665
438.61	0.768
438.95	0.7693
439.29	0.7702
439.63	0.7716
439.97	0.7731
440.31	0.7737
440.66	0.7755
441	0.7766
441.34	0.7779
441.68	0.7797
442.02	0.7814
442.36	0.7832
442.7	0.7855
443.04	0.7875
443.38	0.7898
443.72	0.7914
444.06	0.7925
444.4	0.7929
444.74	0.7924
445.08	0.7918
445.42	0.7915
445.76	0.7909
446.1	0.7907
446.44	0.7907
446.79	0.7918
447.13	0.7931
447.47	0.7942
447.81	0.7948
448.15	0.7957
448.49	0.7961
448.83	0.7969
449.17	0.7974
449.51	0.798
449.85	0.7983
450.19	0.7994
450.53	0.8001
450.87	0.8011
451.21	0.8016
451.55	0.802
451.89	0.8022
452.22	0.8022
452.56	0.8018
452.9	0.8018
453.24	0.8019
453.58	0.8024
453.92	0.803
454.26	0.8038
454.6	0.8051
454.94	0.8062
455.28	0.8069
455.62	0.8081
455.96	0.8085
456.3	0.809
456.64	0.8092
456.98	0.8089
457.32	0.809
457.66	0.8087
458	0.8085
458.33	0.8084
458.67	0.8084
459.01	0.8082
459.35	0.8087
459.69	0.8091
460.03	0.8099
460.37	0.8104
460.71	0.8117
461.05	0.8124
461.39	0.8133
461.72	0.8143
462.06	0.8147
462.4	0.8148
462.74	0.8144
463.08	0.814
463.42	0.8141
463.76	0.8144
464.1	0.8148
464.43	0.8155
464.77	0.8167
465.11	0.8182
465.45	0.8193
465.79	0.8201
466.13	0.8212
466.46	0.8225
466.8	0.8234
467.14	0.8241
467.48	0.8246
467.82	0.8251
468.16	0.8254
468.49	0.8254
468.83	0.8254
469.17	0.8257
469.51	0.8259
469.85	0.8264
470.18	0.827
470.52	0.8281
470.86	0.829
471.2	0.8304
471.54	0.8313
471.87	0.8327
472.21	0.834
472.55	0.8351
472.89	0.836
473.22	0.8368
473.56	0.8365
473.9	0.8369
474.24	0.8365
474.58	0.8361
474.91	0.8354
475.25	0.835
475.59	0.8344
475.93	0.8342
476.26	0.8336
476.6	0.8342
476.94	0.8346
477.27	0.8356
477.61	0.8363
477.95	0.8374
478.29	0.8382
478.62	0.8388
478.96	0.8389
479.3	0.8388
479.64	0.8384
479.97	0.8384
480.31	0.8383
480.65	0.8386
480.98	0.839
481.32	0.8393
481.66	0.8399
481.99	0.8406
482.33	0.8406
482.67	0.8411
483	0.8413
483.34	0.8415
483.68	0.8417
484.01	0.8421
484.35	0.8424
484.69	0.8434
485.02	0.844
485.36	0.8448
485.7	0.8457
486.03	0.8465
486.37	0.8472
486.71	0.8478
487.04	0.8482
487.38	0.8487
487.72	0.849
488.05	0.8492
488.39	0.8495
488.72	0.8499
489.06	0.8502
489.4	0.8506
489.73	0.8506
490.07	0.8512
490.4	0.8515
490.74	0.8518
491.08	0.852
491.41	0.8521
491.75	0.8524
492.08	0.8527
492.42	0.8527
492.76	0.853
493.09	0.8533
493.43	0.8535
493.76	0.8537
494.1	0.854
494.43	0.8543
494.77	0.8549
495.1	0.8552
495.44	0.8558
495.78	0.8567
496.11	0.8575
496.45	0.8582
496.78	0.859
497.12	0.8594
497.45	0.8603
497.79	0.8608
498.12	0.8611
498.46	0.8615
498.79	0.8615
499.13	0.8618
499.46	0.8618
499.8	0.8617
500.13	0.8618
500.47	0.8618
500.8	0.8619
501.14	0.8621
501.47	0.8622
501.81	0.8624
502.14	0.8626
502.48	0.8629
502.81	0.863
503.15	0.8632
503.48	0.8633
503.82	0.8635
504.15	0.8634
504.49	0.8638
504.82	0.864
505.16	0.8644
505.49	0.8645
505.82	0.8649
506.16	0.8653
506.49	0.866
506.83	0.8663
507.16	0.8666
507.5	0.867
507.83	0.8675
508.16	0.8679
508.5	0.8679
508.83	0.868
509.17	0.8681
509.5	0.8684
509.83	0.8686
510.17	0.8688
510.5	0.8689
510.84	0.8694
511.17	0.8696
511.5	0.8698
511.84	0.8699
512.17	0.8701
512.51	0.8701
512.84	0.8704
513.17	0.8705
513.51	0.8709
513.84	0.871
514.17	0.8712
514.51	0.8713
514.84	0.8715
515.18	0.8715
515.51	0.8716
515.84	0.8718
516.18	0.872
516.51	0.8725
516.84	0.8729
517.18	0.8731
517.51	0.8737
517.84	0.874
518.17	0.8744
518.51	0.8743
518.84	0.8744
519.17	0.8744
519.51	0.8744
519.84	0.8744
520.17	0.8744
520.51	0.8745
520.84	0.8749
521.17	0.8749
521.5	0.8751
521.84	0.8754
522.17	0.8755
522.5	0.8759
522.84	0.8758
523.17	0.8759
523.5	0.8763
523.83	0.8761
524.17	0.8762
524.5	0.8761
524.83	0.8761
525.16	0.8763
525.5	0.8767
525.83	0.8768
526.16	0.8774
526.49	0.8779
526.83	0.8786
527.16	0.8791
527.49	0.8796
527.82	0.8799
528.15	0.8802
528.49	0.8804
528.82	0.8803
529.15	0.8802
529.48	0.88
529.81	0.8799
530.15	0.8795
530.48	0.8793
530.81	0.8796
531.14	0.8798
531.47	0.8802
531.81	0.8804
532.14	0.8808
532.47	0.8816
532.8	0.882
533.13	0.8823
533.46	0.8828
533.8	0.8833
534.13	0.8838
534.46	0.8842
534.79	0.8844
535.12	0.8847
535.45	0.8848
535.78	0.8847
536.12	0.8847
536.45	0.8851
536.78	0.8854
537.11	0.8854
537.44	0.8855
537.77	0.8853
538.1	0.8856
538.43	0.8856
538.76	0.8855
539.1	0.8853
539.43	0.8856
539.76	0.886
540.09	0.8865
540.42	0.887
540.75	0.8871
541.08	0.8874
541.41	0.8879
541.74	0.888
542.07	0.8882
542.4	0.8886
542.73	0.8888
543.06	0.8893
543.4	0.8899
543.73	0.8901
544.06	0.8907
544.39	0.891
544.72	0.8912
545.05	0.8917
545.38	0.8919
545.71	0.8923
546.04	0.8925
546.37	0.8924
546.7	0.8928
547.03	0.8931
547.36	0.8935
547.69	0.8939
548.02	0.8937
548.35	0.8942
548.68	0.8944
549.01	0.8947
549.34	0.8949
549.67	0.8951
550	0.8951
550.33	0.8957
550.66	0.8964
550.99	0.8968
551.32	0.897
551.65	0.8972
551.98	0.8971
552.31	0.8974
552.64	0.8975
552.96	0.897
553.29	0.8975
553.62	0.8973
553.95	0.8977
554.28	0.898
554.61	0.8985
554.94	0.899
555.27	0.8995
555.6	0.8996
555.93	0.9002
556.26	0.9005
556.59	0.9008
556.92	0.9008
557.25	0.9011
557.57	0.9016
557.9	0.9018
558.23	0.9019
558.56	0.9019
558.89	0.902
559.22	0.9026
559.55	0.9028
559.88	0.9028
560.2	0.903
560.53	0.9035
560.86	0.904
561.19	0.9045
561.52	0.9045
561.85	0.9045
562.18	0.9047
562.5	0.9052
562.83	0.9053
563.16	0.9051
563.49	0.9051
563.82	0.9053
564.15	0.9056
564.47	0.9057
564.8	0.9058
565.13	0.9062
565.46	0.9065
565.79	0.9069
566.12	0.9072
566.44	0.9074
566.77	0.9076
567.1	0.908
567.43	0.9083
567.76	0.9089
568.08	0.9091
568.41	0.9095
568.74	0.9097
569.07	0.9101
569.39	0.9103
569.72	0.9106
570.05	0.9109
570.38	0.9113
570.7	0.9114
571.03	0.9115
571.36	0.9118
571.69	0.9119
572.01	0.9121
572.34	0.9121
572.67	0.9121
573	0.9126
573.32	0.913
573.65	0.9135
573.98	0.9141
574.3	0.9145
574.63	0.9148
574.96	0.9153
575.29	0.9155
575.61	0.916
575.94	0.9164
576.27	0.9167
576.59	0.9169
576.92	0.9176
577.25	0.9179
577.57	0.9181
577.9	0.9183
578.23	0.9186
578.55	0.9189
578.88	0.9195
579.21	0.9197
579.53	0.9202
579.86	0.9207
580.19	0.9211
580.51	0.9214
580.84	0.9219
581.17	0.9221
581.49	0.9225
581.82	0.9227
582.15	0.9232
582.47	0.9239
582.8	0.9242
583.12	0.9246
583.45	0.9249
583.78	0.9254
584.1	0.9258
584.43	0.926
584.75	0.9261
585.08	0.9264
585.41	0.9268
585.73	0.9275
586.06	0.9278
586.38	0.9285
586.71	0.9289
587.03	0.9297
587.36	0.9303
587.69	0.931
588.01	0.9311
588.34	0.9314
588.66	0.9318
588.99	0.9323
589.31	0.9322
589.64	0.9325
589.96	0.9325
590.29	0.9328
590.62	0.9333
590.94	0.9338
591.27	0.934
591.59	0.9346
591.92	0.9351
592.24	0.9353
592.57	0.9357
592.89	0.9358
593.22	0.9359
593.54	0.9364
593.87	0.9369
594.19	0.9372
594.52	0.9378
594.84	0.9383
595.17	0.939
595.49	0.9393
595.82	0.9398
596.14	0.9402
596.46	0.9404
596.79	0.9407
597.11	0.9409
597.44	0.9414
597.76	0.9419
598.09	0.9421
598.41	0.9423
598.74	0.9426
599.06	0.9427
599.38	0.9428
599.71	0.9428
600.03	0.9429
600.36	0.9429
600.68	0.9432
601.01	0.9434
601.33	0.9439
601.65	0.9442
601.98	0.9447
602.3	0.9448
602.63	0.9451
602.95	0.9452
603.27	0.9455
603.6	0.9454
603.92	0.9457
604.24	0.9461
604.57	0.9468
604.89	0.9473
605.22	0.9473
605.54	0.9475
605.86	0.9481
606.19	0.9485
606.51	0.9486
606.83	0.9483
607.16	0.9484
607.48	0.9487
607.8	0.9489
608.13	0.9487
608.45	0.9485
608.77	0.9483
609.1	0.9487
609.42	0.9485
609.74	0.9486
610.07	0.9491
610.39	0.9496
610.71	0.9499
611.03	0.95
611.36	0.95
611.68	0.9503
612	0.9507
612.33	0.9505
612.65	0.9501
612.97	0.9505
613.29	0.9507
613.62	0.9508
613.94	0.9511
614.26	0.9506
614.58	0.9509
614.91	0.9513
615.23	0.9513
615.55	0.9516
615.87	0.9516
616.2	0.9517
616.52	0.9522
616.84	0.9522
617.16	0.9526
617.49	0.9527
617.81	0.9529
618.13	0.9531
618.45	0.9535
618.77	0.9535
619.1	0.9541
619.42	0.954
619.74	0.9543
620.06	0.9544
620.38	0.9549
620.7	0.9553
621.03	0.956
621.35	0.9563
621.67	0.9573
621.99	0.9575
622.31	0.9583
622.64	0.9586
622.96	0.959
623.28	0.959
623.6	0.9593
623.92	0.9596
624.24	0.9602
624.56	0.9605
624.88	0.9609
625.21	0.9611
625.53	0.9616
625.85	0.9622
626.17	0.9624
626.49	0.9628
626.81	0.9632
627.13	0.9637
627.45	0.9642
627.78	0.9646
628.1	0.9646
628.42	0.965
628.74	0.9655
629.06	0.9658
629.38	0.9663
629.7	0.9666
630.02	0.9669
630.34	0.9674
630.66	0.9678
630.98	0.9677
631.3	0.9682
631.62	0.9683
631.94	0.9686
632.26	0.9693
632.58	0.9698
632.91	0.9695
633.23	0.9698
633.55	0.9699
633.87	0.9705
634.19	0.971
634.51	0.9707
634.83	0.9713
635.15	0.9725
635.47	0.9729
635.79	0.9734
636.11	0.9735
636.43	0.9736
636.75	0.9744
637.07	0.9744
637.39	0.9742
637.71	0.9744
638.03	0.9743
638.35	0.9747
638.66	0.9746
638.98	0.9747
639.3	0.975
639.62	0.9754
639.94	0.9761
640.26	0.9767
640.58	0.9771
640.9	0.9776
641.22	0.978
641.54	0.9778
641.86	0.9774
642.18	0.9772
642.5	0.9768
642.82	0.9764
643.14	0.9763
643.45	0.9764
643.77	0.9771
644.09	0.9781
644.41	0.9781
644.73	0.9784
645.05	0.9789
645.37	0.9793
645.69	0.9795
646.01	0.9794
646.32	0.979
646.64	0.9797
646.96	0.9801
647.28	0.9803
647.6	0.9805
647.92	0.9805
648.24	0.9803
648.55	0.9803
648.87	0.9801
649.19	0.9805
649.51	0.9803
649.83	0.9808
650.15	0.9809
650.46	0.9821
650.78	0.9827
651.1	0.9836
651.42	0.9838
651.74	0.9845
652.05	0.985
652.37	0.9853
652.69	0.9853
653.01	0.9854
653.33	0.9856
653.64	0.986
653.96	0.9862
654.28	0.9866
654.6	0.9871
654.92	0.9873
655.23	0.9882
655.55	0.9885
655.87	0.9888
656.19	0.9892
656.5	0.989
656.82	0.9888
657.14	0.989
657.45	0.989
657.77	0.989
658.09	0.9889
658.41	0.9889
658.72	0.9889
659.04	0.989
659.36	0.9887
659.68	0.9888
659.99	0.9886
660.31	0.988
660.63	0.9882
660.94	0.988
661.26	0.9879
661.58	0.9882
661.89	0.9878
662.21	0.9876
662.53	0.9887
662.84	0.9888
663.16	0.989
663.48	0.9892
663.79	0.9894
664.11	0.9899
664.43	0.9904
664.74	0.9905
665.06	0.9911
665.38	0.9911
665.69	0.9914
666.01	0.9912
666.32	0.9915
666.64	0.9914
666.96	0.9908
667.27	0.9909
667.59	0.9912
667.9	0.9912
668.22	0.9921
668.54	0.9918
668.85	0.9917
669.17	0.9919
669.48	0.9912
669.8	0.9912
670.12	0.9913
670.43	0.9908
670.75	0.9913
671.06	0.9916
671.38	0.9926
671.69	0.9931
672.01	0.9931
672.32	0.9932
672.64	0.9937
672.96	0.9932
673.27	0.9934
673.59	0.9929
673.9	0.9932
674.22	0.9934
674.53	0.9932
674.85	0.9936
675.16	0.9944
675.48	0.9943
675.79	0.9946
676.11	0.9941
676.42	0.9941
676.74	0.9949
677.05	0.9942
677.37	0.9937
677.68	0.9938
678	0.993
678.31	0.9935
678.63	0.9933
678.94	0.9932
679.26	0.9934
679.57	0.9934
679.88	0.9928
680.2	0.9933
680.51	0.9926
680.83	0.9922
681.14	0.9918
681.46	0.9919
681.77	0.9916
682.08	0.992
682.4	0.9915
682.71	0.9916
683.03	0.9919
683.34	0.9923
683.66	0.9916
683.97	0.9919
684.28	0.9919
684.6	0.992
684.91	0.9922
685.22	0.9926
685.54	0.9923
685.85	0.9927
686.17	0.9929
686.48	0.9933
686.79	0.9941
687.11	0.9945
687.42	0.9948
687.73	0.9958
688.05	0.9965
688.36	0.9968
688.67	0.9973
688.99	0.9973
689.3	0.9972
689.61	0.9969
689.93	0.9961
690.24	0.9957
690.55	0.9955
690.87	0.9957
691.18	0.9954
691.49	0.9955
691.81	0.9959
692.12	0.9955
692.43	0.9961
692.74	0.9966
693.06	0.9962
693.37	0.9969
693.68	0.997
693.99	0.9971
694.31	0.9976
694.62	0.9971
694.93	0.9972
695.25	0.9971
695.56	0.9965
695.87	0.9959
696.18	0.9953
696.49	0.9953
696.81	0.9953
697.12	0.9945
697.43	0.9943
697.74	0.9943
698.06	0.9948
698.37	0.995
698.68	0.9947
698.99	0.994
699.3	0.9941
699.62	0.9941
699.93	0.9937
700.24	0.9931
700.55	0.9929
700.86	0.9932
701.18	0.9942
701.49	0.9943
701.8	0.9944
702.11	0.9943
702.42	0.9941
702.73	0.994
703.04	0.9938
703.36	0.9929
703.67	0.9914
703.98	0.9909
704.29	0.9907
704.6	0.9902
704.91	0.9892
705.22	0.9877
705.54	0.9873
705.85	0.9873
706.16	0.9861
706.47	0.9854
706.78	0.9853
707.09	0.9848
707.4	0.9842
707.71	0.9836
708.02	0.9835
708.33	0.9839
708.64	0.9838
708.96	0.9834
709.27	0.9833
709.58	0.9837
709.89	0.9833
710.2	0.9831
710.51	0.9829
710.82	0.9826
711.13	0.9822
711.44	0.9824
711.75	0.9824
712.06	0.9831
712.37	0.9824
712.68	0.9815
712.99	0.9814
713.3	0.9815
713.61	0.9813
713.92	0.9813
714.23	0.9804
714.54	0.9811
714.85	0.9805
715.16	0.9805
715.47	0.9801
715.78	0.9802
716.09	0.9794
716.4	0.9794
716.71	0.9786
717.02	0.9795
717.33	0.979
717.64	0.9793
717.95	0.9785
718.26	0.9786
718.57	0.9787
718.88	0.9791
719.18	0.9783
719.49	0.9775
719.8	0.976
720.11	0.9759
720.42	0.9755
720.73	0.9751
721.04	0.9746
721.35	0.9745
721.66	0.9744
721.97	0.9751
722.28	0.9741
722.58	0.9742
722.89	0.9729
723.2	0.9719
723.51	0.97
723.82	0.9692
724.13	0.9685
724.44	0.9683
724.75	0.9667
725.05	0.9668
725.36	0.9666
725.67	0.9666
725.98	0.966
726.29	0.9651
726.6	0.9649
726.9	0.9639
727.21	0.9634
727.52	0.963
727.83	0.9624
728.14	0.9625
728.45	0.9615
728.75	0.9604
729.06	0.9601
729.37	0.9594
729.68	0.9585
729.98	0.959
730.29	0.9583
730.6	0.9587
730.91	0.9598
731.22	0.9612
731.52	0.9613
731.83	0.9617
732.14	0.962
732.45	0.9616
732.75	0.9618
733.06	0.9602
733.37	0.9585
733.68	0.9579
733.98	0.957
734.29	0.9546
734.6	0.9546
734.9	0.9533
735.21	0.9527
735.52	0.9521
735.83	0.9519
736.13	0.9523
736.44	0.953
736.75	0.9529
737.05	0.9519
737.36	0.9523
737.67	0.9523
737.97	0.9525
738.28	0.9509
738.59	0.9506
738.89	0.9496
739.2	0.9508
739.51	0.9506
739.81	0.9499
740.12	0.9491
740.43	0.9493
740.73	0.9486
741.04	0.948
741.35	0.9462
741.65	0.9453
741.96	0.9447
742.26	0.9446
742.57	0.9444
742.88	0.9442
743.18	0.9436
743.49	0.9442
743.79	0.9433
744.1	0.9438
744.41	0.9432
744.71	0.9429
745.02	0.9435
745.32	0.9439
745.63	0.9425
745.94	0.9422
746.24	0.9414
746.55	0.9416
746.85	0.9416
747.16	0.9407
747.46	0.9412
747.77	0.9425
748.07	0.9424
748.38	0.9437
748.68	0.9432
748.99	0.9431
749.29	0.9429
749.6	0.9433
749.9	0.9428
750.21	0.9451
750.51	0.945
750.82	0.945
751.12	0.9458
751.43	0.9465
751.73	0.9461
752.04	0.9461
752.34	0.9444
752.65	0.9433
752.95	0.9429
753.26	0.9413
753.56	0.9414
753.87	0.9406
754.17	0.9395
754.48	0.9401
754.78	0.9405
755.08	0.9395
755.39	0.9395
755.69	0.9401
756	0.9385
756.3	0.9395
756.61	0.938
756.91	0.937
757.21	0.9369
757.52	0.9366
757.82	0.9339
758.13	0.9348
758.43	0.9326
758.73	0.9313
759.04	0.9287
759.34	0.9251
759.64	0.921
759.95	0.9187
760.25	0.9159
760.56	0.9146
760.86	0.9143
761.16	0.9148
761.47	0.9169
761.77	0.92
762.07	0.9225
762.38	0.9248
762.68	0.9276
762.98	0.9292
763.29	0.9316
763.59	0.9334
763.89	0.9354
764.2	0.9358
764.5	0.9354
764.8	0.9342
765.1	0.9332
765.41	0.9315
765.71	0.9291
766.01	0.9258
766.32	0.9229
766.62	0.9205
766.92	0.9185
767.22	0.9167
767.53	0.9144
767.83	0.9138
768.13	0.9136
768.43	0.9145
768.74	0.9159
769.04	0.9171
769.34	0.917
769.64	0.9198
769.95	0.9198
770.25	0.9199
770.55	0.9194
770.85	0.9198
771.15	0.918
771.46	0.9174
771.76	0.9161
772.06	0.9158
772.36	0.9158
772.66	0.9158
772.96	0.9139
773.27	0.9157
773.57	0.9165
773.87	0.9161
774.17	0.9169
774.47	0.9175
774.77	0.9174
775.08	0.9172
775.38	0.9167
775.68	0.9178
775.98	0.9169
776.28	0.9184
776.58	0.9168
776.88	0.9171
777.19	0.9191
777.49	0.9173
777.79	0.9173
778.09	0.9176
778.39	0.9158
778.69	0.9158
778.99	0.9148
779.29	0.914
779.59	0.9159
779.89	0.9148
780.19	0.9154
780.5	0.9174
780.8	0.917
781.1	0.9178
781.4	0.9183
781.7	0.9184
782	0.9183
782.3	0.9191
782.6	0.9159
782.9	0.9164
783.2	0.9174
783.5	0.9175
783.8	0.9167
784.1	0.9176
784.4	0.9151
784.7	0.916
785	0.9159
785.3	0.9131
785.6	0.912
785.9	0.9144
786.2	0.9147
786.5	0.9156
786.8	0.9172
787.1	0.9185
787.4	0.9209
787.7	0.9236
788	0.9235
788.3	0.9252
788.6	0.928
788.9	0.9292
789.2	0.9302
789.5	0.9332
789.8	0.9321
790.09	0.9309
790.39	0.9294
790.69	0.9304
790.99	0.9291
791.29	0.9296
791.59	0.9256
791.89	0.9261
792.19	0.9267
792.49	0.9278
792.79	0.9254
793.08	0.9251
793.38	0.9231
793.68	0.9229
793.98	0.9235
794.28	0.9238
794.58	0.9228
794.88	0.9248
795.18	0.9255
795.47	0.9261
795.77	0.9281
796.07	0.9275
796.37	0.9288
796.67	0.9309
796.97	0.9314
797.26	0.9318
797.56	0.934
797.86	0.9359
798.16	0.9373
798.46	0.9366
798.75	0.938
799.05	0.9395
799.35	0.9414
799.65	0.9419
799.95	0.9414

## Sheet: Fluorescence emission
Peak Fluorescence emission and intensity
Genus	species	maximum fluorescence emission (nm)	maximum fluorescence intensity (counts/nm/ms)
Cirrhilabrus	aurantidorsalis	657.1	679.83
Cirrhilabrus	cyanopleura	660.7	374.939
Cirrhilabrus	cyanopleura	656.9	438.728
Cirrhilabrus	lubbocki	652	404.934
Cirrhilabrus	rubrimarginatus	645.9	22.5488
Cirrhilabrus	rubrisquamis	641.3	405.518
Cirrhilabrus	solorensis	659.7	937.214
Cirrhilabrus	tonozukai	646.4	491.025
Paracheilinus	carpenteri	668.2	13.6369
Paracheilinus	cyaneus	645.6	104.589
Paracheilinus	filamentosus	645.5	458.705
Paracheilinus	flavianalis	644.8	206.985
Pseudocheilinus	evanidus	652.2	111.681
Pseudocheilinus	hexataenia	668.9	156.044
